# Supplementary material for: Identification and expression analysis of GARP superfamily genes in response to nitrogen and phosphorus stress in Spirodela polyrhiza
Source: BMC Plant Biol. 2022 Jun 25;22:308. doi: 10.1186/s12870-022-03696-5 (PMC9233324; doi:10.1186/s12870-022-03696-5)
Supplement: Supplementary file 1 — Additional file 1: Table S1. List of GARP superfamily members identified genome-wide in Colocasia esculenta and Wolffia Australiana. Table S2. The Ka/Ks and divergence time of SpGARP paralogs and orthologs gene pairs. Table S3. The frequency of 245 cis-regulatory elements in the 2000 bp promoter region of GARP genes in giant duckweed, scanned in New PLACE database. Table S4. Primer sequences used in qRT-PCR. [file 12870_2022_3696_MOESM1_ESM.zip]

Archive with 4 entries (4 files):
- Table S4.docx
- Table S1.xlsx
- Table S2.docx
- Table S3.xlsx
