# Supplementary material for: Identification and expression analysis of GARP superfamily genes in response to nitrogen and phosphorus stress in Spirodela polyrhiza
Source: BMC Plant Biol. 2022 Jun 25;22:308. doi: 10.1186/s12870-022-03696-5 (PMC9233324; doi:10.1186/s12870-022-03696-5)
Supplement: Supplementary file 1 — Additional file 1: Table S1. List of GARP superfamily members identified genome-wide in Colocasia esculenta and Wolffia Australiana. Table S2. The Ka/Ks and divergence time of SpGARP paralogs and orthologs gene pairs. Table S3. The frequency of 245 cis-regulatory elements in the 2000 bp promoter region of GARP genes in giant duckweed, scanned in New PLACE database. Table S4. Primer sequences used in qRT-PCR. [file 12870_2022_3696_MOESM1_ESM.zip › Table S1.xlsx]

## Sheet: Table S1
Table S1. List of GARP superfamily members identified genome-wide in Colocasia esculenta and Wolffia australiana
Species	Gene name	Protein ID	Gene ID	Chr/Scaffold	mRNA start	mRNA end	String	Protein sequence	Protein length
Colocasia esculenta	CeARR-B1	EVM00210361	EVM0021036	LG03	34640429	34651611	-	MMVDERKGPVPRDAAPRDQFPLGMRVLAVDDDPTCLKLLETLLRRCQYHVTTTNQAIMALKMLRENKDKFDLVISDVHMPDMDGFKLLELVGLEMDLPVIMLSANSDTKAVMKGITHGACDYLLKPVRIEELRNIWQHVVRRKKLDTKDLGHHDRGDGPEKSNQTNSDSRHSFANETSDRNGKFNRKRKDQNEEDEDSEENGHENEDPSSQKKPRVVWSPELHRKFVAAVNQLGIDKAVPKRILELMNVDRLTRENVASHLQKYRLYLKRIHAVTSQQANIFAALGGKDSYLPISSIDGLGNFHAVARSRQLPAITSFQSGGTLGRLNSPTGLGLHGLSSNGVIQLGHTLNGASNSTHALGKIPQVNLPGVHQGNLLQGMPTTLEFNHFQQHKLVNECN…	710
	CeARR-B2	EVM00277781	EVM0027778	LG07	41686781	41694129	-	MGNPASATRADAFPAGLRVLVVDDDPTWLKILEKMLRKCSYEVTTCGLARTALDMLRERKGRFDIVISDVNMPDMDGFKLLEQVGLQMDLPVIMMSVDGETSRVMKGVQHGACDYLLKPVRMKELKNIWQHVFRKKMYEMKEIESYDSNELNHMRNRLESFDEWQIHSGGDISSAKKRKDVEKEHNEQDFNDTTSVKKARVVWSVDLHQKFVNAVNQIGFDKVGPKKILDLMNVPGLTRENVASHLQKYRLYLSRLQKQNEGKSLSEIAKSGIGSKDSPGSFGVQSSTAAQTSNSPNTFDLPPRKTSSQDMTPRICEEELRNILPFQVTDTRKVINTEPGKFQKLNYVSEFGAVTSSEDSLASLDYNYNEIYIPKNRQSEVNGNTVMHLMKKDQESITC…	754
	CeARR-B3	EVM00154771	EVM0015477	LG10	7040751	7041852	-	MLNLSDTACVSVTPCTKASSALDILNHARGAFDLLFTEVCIEDMDGLSLLRHVRENFEVPIVIMSAKQKTELAVECLNSGACFYLDKPVECSVLATIWQHAVVTRRPNMCIDMRKIEQVLGQPSSCSVTGELINEQGKERMPGTSPTEQLQAQEEEHRVLEVEVEQANADDHDEEDDHQESTSDGGNDGGAEAGNCEVDVHVDDEKEKKALDGKLKKPKKSRVVWTGELHQLFLEAIEKLGIDKACPRKILELMNRPELTRAHVASHLQVRHSPTRPSQLPPNNIDNIA	289
	CeARR-B4	EVM00076921	EVM0007692	LG10	7206234	7211474	+	MNTIARRVLKEDLHNLNDITCISVTPCTKASSALDILDHARGTFDLLLTEIRIADMDGLRLLHHVRENFDMPIVIMSAEKKTELAVECLNSGACFYLNKPVECSAIANIWQHAVVTRRPNISTDTREIELLLGQSSSCSVTGELNGKGRRRRPWPRRPKNYQRRKKEKNKKARVVWTGELHQLFLGAVENLGIDKAAPRKILEIMNRPELTRAHVASHLQKFRQYLRRKVEGKESGIGRSSGLLMSRRKSVFDSTPIKSIVNFKNQMDMVSKAPDPCSYTMAPESATSHRLSSPLLKSSTIATAYMGYSLTPQKPQLQQQIPCGLGLQNTLLFDSRPRSTNFFGCCSQGSLSSLPSYDMHYDPGHNTLSFNTMPAAGNIQAGSVNLLDLLGNKNNNNST…	613
	CeARR-B5	EVM00220461	EVM0022046	LG10	27510735	27520230	-	MENSFPASRGDNFPAGLRVLVVDDDPTWLKILEKMLHKCSYEVTTCGLARVALDLLRERREKFDIVISDVNMPDMDGFKLLEQVGLEMDLPVIMMSVDGETSRVMKGVQHGACDYLLKPVRMKELKNIWQHVLRKKIHEVKEIENQDINGYNHMENRLEEFDEKHILSRGDAGFAKKRKDLDSKEHIEQNFTDAASVKRARVVWSVDLHQKFVNAVNQIGFDKVGPKKILDLMNVPGLTRENVASHLQKYRLYLSRLQKQNEENSIAIQGGNTPDNYGLFAKGLHLKDMIPKISEDHLIERGSIQATETIFLLNNPNSESENMSNVSRFGPSAFSDETIPGLDYKRNEICISEHKQSGYRGSRLMQSMQLVGQGQESLTLKRECSQLQQAGKHHQFEDV…	590
	CeARR-B6	EVM00217681	EVM0021768	LG11	94698833	94717021	-	MSVVQKMAAGASNAGAAFGPSNGDEGVLDRFPAGLRVLVVDDDTTCLKILEQMLRKCEYNVTICSRATGALSLLRERKGHFDLVISDVHMPDMDGFRLLELVGLEMDLPVIMMSADSRTSMVMKGIKHGACDYLIKPVRFEELRNIWQHIVRKKRNDNKDHEQSGSLEESDRHRRGVDDVEHTSPANDAADSNWTAPKKKRDAKEDPDDGELENDDPSTSKKPRVVWSVELHQQFVSAVNQLGIDKAVPKRILELMNVPGLTRENVASHLQKYRLYLKRISGVAQHHGGLPSSFSGSVETNTRAVPLGRLDFQSLAASGQIPPQTLAALHAELLGRPSSSVVLPSLEQSIFHTSLQGPKCIPDECGLTFGQPLMKCRPGKQFPEPNVAVDNMSSGFGAW…	600
	CeARR-B7	EVM00005001	EVM0000500	LG14	86454296	86459500	+	MTAVQICGSGISKGGGSSGPCKVNGVVVDRFPAGMRILVVDDDTTCLKILEQMLRRCDYDVTVCSRAIRALFLLRERKDSFDLVISDVHMPDMDGFRLLELIGLEMDLPVIMMSADTRTSTVMKGIKHGACNYLVKPVRLEELKNIWQHVVRRKWSENKDSEQAGGLEDPNRLKRETDDAGHTSSVNDRTDGNWKPQKKRRDAKEHEDDGLENDDSSTSKKARVVWSVELHQQFVSAVDQLGFDKAVPKRILELMNVSCLTRENVASHLQKYRLYLKRLGTMAQPQGILPSSFCGLVQTTTKALPFGRLHFQSLAASGQISPEALGSLHTDLLGQQSSVVLPAMEQPILLHPSLQGPKCVPVESGVTLSQRPRNCQSSSSKQFPLSDMTAEGISSGFGI…	639
	CeARR-B8	EVM00250201	EVM0025020	Contig01299	814215	819677	+	MCESPAIDVCLREDAELNMVCHADDLVSWRDFPKGLRVLLFVEDSYSAADIKSKLEQMDYIVSLFRDEKEALKAVSSNAEAFHVAIVEVTTGNSLGCFRFLETARELPTIMVSEAQCISTMMKCIALGAAEFLQKPLSEDKLKNIWQHVVHKAFNAGSAVLSKSLRPIKETVASILQLQPDSGATELKDYQDYSSMVDAAEVDGQRHDEHVDSLPIDKFPAPSTPQLEQSSRSLDDRDCQDQLNCSIDESKDHVNDLIEEQTRLCASESKSVDNTCNNSTGEICKEEPSTPADFIMEDEIDSAYGSKTDERAPPGDHLVPSPRLNHEDGAIKQSTVEDLNQKKASPHHSSSYLGGSRSNKKRIKVDWTPDLHKRFVQAVEQLGIDQAIPSKILELMKAE…	596
	CeARR-B9	EVM00078061	EVM0007806	Contig01825	33158	38248	-	MTAVQICGSGISKGGGSSGPCKVNGVVVDRFPAGMRILVVDDDTTCLKILEQMLRRCDYDVTVCSRAIRALFLLRERKDSFDLVISDVHMPDMDGFRLLELIGLEMDLPVIMMSADTRTSTVMKGIKHGACNYLVKPVRLEELKNIWQHVVRRKWSENKDSEQAGGLEDPNRLKRETDDAGHTSSVNDRTDGNWKPQKKRRDAKEHEDDGLENDDSSTSKKARVVWSVELHQQFVSAVDQLGFDKAVPKRILELMNVSCLTRENVASHLQKYRLYLKRLGTMAQPQGILPSSFCGLVQTTTKALPFGRLHFQSLAASGQISPEALGSLHTDLLGQQSSVVLPAMEQPILLHPSLQGPKCVPVESGVTLSQRPRNCQSSSSKQFPLSDMTAEGISSGFGI…	639
	CeARR-B10	EVM00048131	EVM0004813	Contig08688	5973	15362	-	MAAMQKLGVAGPNAGGGFATAKVEEGVPEFPAGLRVLVVDDDTTCLKILEQMLRKCDYSVTICSRATNALSLLRERKGCFDLVISDVHMPDMDGFKLLELVGLEMDLPVIMMSADVRTSTVMQGIKHGACDYLIKPVRFEELKNIWQHVVRKKWNENKDHEQSGSLDDSDRHKRAADDGEYDSSVNDAADGNWKTQKKKRDSKEDEDDGELENDDPSTSKKPRVVWSVELHQQFVSAVNQLGIDKAVPKRILELMNVPGLTRENVASHLQKFRLYLKRLSVAQHQGGLANSLCGSVETNAKVGPLGRLDFQSLAASGQIPPQTLAALHAELLGRPSSGMVLPALEQPVLLQQGPKCIPVEHEVTFGKPLMKCPSSVSKHFTQSNITVEDMSSGYGTWVP…	687
	CeGLK1	EVM00256481	EVM0025648	LG01	14644126	14649297	-	MELFPAQPDLSLQISPPSSKPAQGWGRRPADEGMDMEFWRRQPALDSHSSSNSSVTNPPSSSPSSSSWMAPAKADTAGFELSPANPAASETMASNGSLSTLQQLRGQHLHHAHQQQHFYALPHHHHHFSQQDLGCAQQDLGQLLRPIRGIPVYHHNPAAGSFPFLQHHHHHHQPPPLCDAASTTAASTLFMTQGLQKSRFQSRFPAKRNMRAPRMRWTSILHARFVHAVELLGGHERATPKSVLELMDVKDLTLAHVKSHLQMYRTVKNTDRPPASSGQSDGFENGSAGEISDDNLVDMQSSRGCQSSPQQGRSAMHQDPDYCSLWSNSSSRGGWLHGKPRDTSSGSIPSLEKEMEQHEGVDGGGCDLNSSCLTETSSMKPNLEFTLGRSH	391
	CeGLK2	EVM00271071	EVM0027107	LG01	37813409	37814722	-	IPRLPPRSPPHSQTQATDFSSHSPPPPPILLLFFFLFPFPETLIRLLFLRRRWKPRSARRPSISDWNLRLRRRRNGRGSRRQGLRRTRRQQGRQVEVIEWVDGLPSDEDLIPLSQALIPQELASAFSITPELPRTVLDVHRASKTTMASLRRQISSSSSSSALKSFPSFAGAAAAPEDPMVIEGDESGGKDGSGESSHRMGRPDGTEEADSALRMENFNDESSAKTLKRPRLVWTPQLHRRFVDVVAHLGIKNAVPKTIMQLMNVEGLTRENVASHLQKYRLYLKRMQGSSSEGPSSTDHLFASTPVPQNLQEAPGPVPMPYAPPPALIPMPVLGMAHHGPGAPVAMVPLNGQHGGGAYHGYEAHHPYAMFGELPKDWPGGNKFAPMVPYPHVTPHNK	398
	CeGLK3	EVM00164241	EVM0016424	LG01	37983287	37984260	+	MGEEAGGRDYDVLGGNRDGKSRVIEWVDGLPSDEDLIPLSQALIPQELASAFSITPELPRTVLDVHRASKTTMASLRRQISSSSSSSALKSFPSFAGAAAAPEDPMVIEGDESGGKDGSGESMENFNDESSAKTLKRPRLVWTPQLHRRFVDVVAHLGIKNAVPKTIMQLMNVEGLTRENVASHLQKYRLYLKRMQGSSSEGPSSTDHLFASTPVPQNLQEAPGPVPMPYAPPPALIPMPVLGMAHHGPGAPVAMVPLNGQHGGGAYHGYEAHHPYAMFGELPKDWPGGNKFAPMVPYPHVTPHNK	306
	CeGLK4	EVM00040921	EVM0004092	LG01	170679915	170682530	-	MGSAVTSDLALDLRPPSSSAAARKGVAGLLREAAVTGEGRVAKLEEYLRGLEEERRKIDGFRRELPLCMFILSDVIEGLKEELAQCKASEAIAVESPVLEEFMPMKRKFEEEEGVKPEEDFRDKVNWMSSAQLWSDNHSANTSSTTSNTVITTNNDASSSNSRENTRERAENGRRAQGDEENPFTESKYRSGGAGAFLPFKVLSGYQAGSPRKEEKVAAAAIPLPDLSLLSPEAKTFRAAPSMAEDQRSGGSSSRCSSRGVTSSAANVQSSLQTQQPPAPPSQQTPRKPRRCWSPELHRRFVKALQQLGGSQAATPKQIRELMKVDGLTNDEVKSHLQKYRLHTRRMPTPSSAANQQVVVLGGLWVSPENYPASKQSTSQSGSPQRPLHPSGSNRPAVS…	431
	CeGLK5	EVM00052281	EVM0005228	LG01	199147584	199163713	+	MSEAILFLGPAGQDQREVERFPEVITGEILLHEAQGLAYLVSPLFPHTIKMERACTLKKHMNATKAGGTVSEGVGIGAPPSLPVAPRGGGPKFVSLGACNREVASLFPMYSKKFATMALMPHRSQDAEQLTSIGSLNGSQGNNRPTTGANGKQRLRWTSDLHDRFVDAIAQLGGPDRATPKGVLKVMGVPGLTIYHVKSHLQKYRLAKYLPESPADGSKEEKKDGSDALSMESMPGSQITEALKMQMEVQKRLHEQLEVQKQLQMRIEAQGRYLQKIIEEQQKLETALKPSEAPAADDPAADDKQTPSVASPPLQDAHDTPSSPLKKARVGDQPAGPSHVPPSTSTTGGWLGITVITMPAILCMQLKMDHHGVVAAASRWRQAAMAECGIHFRDYFLLP…	446
	CeGLK6	EVM00058301	EVM0005830	LG01	199809041	199811133	+	MYHHHQGNNNILASRTAFLPDRHPFMQGASIPQDIGLVLSTDVKPRLKWTPELHERFTEAVNQLGGAQKATPKTIMRLMGVPGLTLYHLKSHLQKYRLSRNLQVQASQVPNKSGSTVFAERFPEISGALTNGTNPFHTNPGLQINEALEMQIEVQRRLHEQLEAPTLRIEAQGKYLQSVLEKAEVTLGKQNLGSEGLEAAKVQLSELVSKASHGCLNSTFPEPKEQATMYNLQSQRNQLTDSPADSCLTSCDGAQKGHGIRMGLRTYHDDSPLYMNQTGENRLHQNQPMWADALRECRISSPSMANDLGRGIFPSERDFRGPEKTTLPSLRDCREQSTGNSIQGNKGGEATILEGRGKRDGNTLL	365
	CeGLK7	EVM00152671	EVM0015267	LG03	2439371	2445128	+	MMYGREEYQGALGGANMPGDACLVLTTDPKPRLRWTAELHERFVDAVNQLGGPDKATPKTIMRTMAVKGLTLYHLKSHLQKYRLGAKSKDVPDNPKDEAGVGENQGTAQSSSSSSRMVEELNDGCNEAMRVQMELQRRLHEHLEVQRHLQLRIEAQGRYLQSILEKACNALTEPAISGIGMEGTRQDLSGLAIAESDDCLSFPREPLKCTSLPDILAEHIENRLTSRMIQIAECSVDSCLTSTESPGTVPILGSQSSFKKRSRPLSGNGESSV	273
	CeGLK8	EVM00132551	EVM0013255	LG03	97547867	97550016	+	MFHAKKPSMNSHERPMCVQGDSGLVLTTDPKPRLRWTVELHDRFVDAVNQLGGPDKATPKTIMRVMGVKGLTLYHLKSHLQKFRLGKQPHKELNDHSVKDVGRAASLDLQGNGASSSGMMGRTANENYQITEALRMQMEVQRRLHEQLEVQKHLQMRIEAQGKYMQTILEKACQTLARENMAGGSYKAAGGSQGVVDVGFFKDMGSPVNYPSLQDLHLYGGEHLDMQQPSLEGLAPAGNDLFLRKKRPYPHGGNGKSPLIWTDDLRLHELGAAAACMGPPEEPSRSDPLQIVTSVINSGVDADPMPDVFDAKPFLSGADPMGDKKYEASGKLERSSPSTVNNPIIRSGSARNLSYG	356
	CeGLK9	EVM00215101	EVM0021510	LG03	182337255	182345547	+	MFSSGLIQHQEASIPQEEIRSPSLVLTADPKPRLRWTADLHERFVDAVAQLGGPEKATPKTIMRTMGVKGLTLFHLKSHLQKFRLGKQSGKEIGEQSKDATYLLEAPSSSSSSLSPRLHTPDVNEGHEVKEALRAQMEIQRRLHEQLEVQKHVQVRLEAHHKYISSLLERAIKIATEQIASTTGVHMSGSELADIVAKTSAITPSESFSPSAVPQLPVGATRVHGTEEKFSHSLASEAELCYTRLPSLNLKRKPY	255
	CeGLK10	EVM00265071	EVM0026507	LG03	188278654	188285413	-	MPLPGVFMETASMAAPDLSLHISPPNISPSSVHSSPAGAIAPDLGLGLCRHIGSFKPPGTAGDASPGHTDLSLAHPCSAPAAGTSGGDHNPWRGGQPPLPGLGQHHQARHRPLPAAGLPLLEPIKGIPVYHGGAPFPFLGAGSPSHSSSAPSSSSPWWSSNSDPATSVLHSAAAMGSAYHQRVVLGAPTTTGLNGLSPDPVLMMTRCQQLQQQQQQHQLAMGAFDTSHGMMRSRFLPRLPAKRSMRAPRMRWTSALHARFVHAVELLGGHERATPKSVLELMDVKDLTLAHVKSHLQMYRTVKTTDKPAASSGQSDGSGEEDSVPAAGDHNFLEPRGSSDGSTPQPDLDFSPAAAAATAVTRWSNSSSKETRLQGCPQDMEGLGSACFTSQVEESEVTR…	430
	CeGLK11	EVM00099861	EVM0009986	LG04	32863554	32866866	-	MGSPSELSLDYRPNGYSTALKPFGDQTDQTQKLEEFLSRLEEERLKIEAFKRELPLCMQLLNNAMEAYRQQLEMYHNTNQGTRPVLEEFIPLKHASTTSEGSEKIPEANDASSEKTGWMTSAQLWSPPDGAMQPAAPQGDANTFFNVGPTAVLDNKQRHGGAFLPFTKERSGRGRGVVPELALAPMEKEKGENKLLDVEAARRPETCSKGAHDQVGKPVTNGASDGGGQAAAQNHRKARRCWTPELHRRFVNALQMLGGSQVATPKQIRELMKVDGLTNDEVKSHLQKYRLHTRRPIPAPTAAASAVTPQLLVLGGIWVPPEYAATATAAGGPVIYGGHPAAAAHFCAPPPVQQDFYSPSVQQIAYQSPLLQHHHDHAVSAAATAPSAYMVKNGLPESE…	461
	CeGLK12	EVM00175022	EVM0017502	LG04	90035387	90053705	-	MDKESVMEVKESGSPEEVALSYHSAPLFHNPRSETLDCRKLFGDDLAYGCQSSSSLLEVHNSSTLPKVFPFPFKQLNPDLEPSKCFSPVSHPSDSKFSRSSTFCTSQFSSSSAISEAHSKVSRLPFLPRPPKIEKPASSGHSAGSPLVLSGDINILDSESDYSNVQMKDFLSLSREASEGSFHGENYANNSVSLSEQLELQILSEELGIAIAGSEESPHLDEIYDKPQIPSLSHQTNQQLVPPHDVQMCTQPATPGSAPANKPRLRWTLELHERFVEAVNKLDGAEKATPKSVLKHMDVKGLTIYHVKSHLQKYRLAKYLPETKEGSQEKGFPMSEGKKTPSLGIGSDTSIKQNMQVIEALRMQMEVQKQLHEQLEVQRALQFRIEENARYLQKILERQ…	465
	CeGLK13	EVM00207481	EVM0020748	LG05	4126507	4128842	+	MGGAARATSGGLLAGAGDYDDEDGRMLEWEHGLPIGGDLAPLSQTLITPELASAFGIRPEPPRTLLDVHRASSDTISSLRQTPSSLGSESGLALGMLSSVAVAAASVEDPVVIEGDESGSEVDGSGGCYDKARRLDAVEEADSSFGMANTTSFDGSARAQKRPRLVWTFQLHKRFVDVVAYLGIKNSVPKAIMHLMNVEGLTRENVASHLQKYRLYLKRNEGLSSDHLVASTPVPQRLQETPVPVPMPYAAASSVVPMRVVSMAQSDPRAHVTVVPVNGQHCAVL	285
	CeGLK14	EVM00285151	EVM0028515	LG05	15139394	15143725	-	MDEDGSSEVPKANPSDEEEEEEEDDGDDASPHSRGSSSSSTVEETDRKGSSGPVRQYIRSKNPRLRWTPDLHLCFVHAVDRLGGQERATPKQILQLMNVKGLSIAHVKSHLQMYRSKKIDDSGRVINEQGNLMERAAAGRHLYNLRQLPMLQGLYQGPLTVSRYEDSPWFAHGSWIRNQYLGRDINLPTGSRFRPGSVAGTIFGRAGGARTMQNLQRSNSTLDNRAGARLFGERDQNLQLFQHHHHFDGSNLGPRTQAPNFTGQYSHGRRLLEEYAAHGGSSAGGDEVECHRRGTSTGHPGSVNMKRWKNNDESELDLTLSLNMPTRNEKKRRPWEDEEAGSTLSLSLFSPSKARDVVTEETKFRNLSEEDDSVMPAGVASTLDLTI	387
	CeGLK15	EVM00092631	EVM0009263	LG05	67379053	67380115	-	MREEDSNWFARWEEELPTPEELMPLSQSLITPDLALAFDIPPAPPAPPLPPLQPDFDSSEMGNGGGGGTGSVGAPGEEPARTLKRPRLVWTPQLHKRFVDAVAHLGIKNAVPKTIMQLMNVEGLTRENVASHLQKYRLYLKRMQGLSSGGAGAGAGGPVSAADSATDHLFASAPVPHHFLSRGPASGAGIHGGGAGGPEQFMPFVQVAALQHHQQMAAAAAAAAAHQQQQYYHQRHMGHIGSPPGGGFERGYLTRQQQPGIQMMVAPGGTATGPSPPAASYAEDSESGAGTGGRKMLTLFPTGDD	305
	CeGLK16	EVM00217861	EVM0021786	LG05	80618204	80620751	+	MELFPKQPDLSLQISPPKSKPTATWGRTEASWVDLGFWRRPAPLDYYSRSSSASSSSAVAAPPAELASASLELSLANPEVSDTIAAASSSPNDQLELHGQHLLLCRHQQQPLHSLSPQQPSHHPDHLDQLLRPRGGIPLYHHGGPSSSFPFLRQYAEHGHYHSHGRSMSCDSASSKASTAPFLLPRSRLLPRLPAKKSRRAPRMRWTTTLHARFVHAVELLGGHERATPKSVLELMDVKDLTLAHVKSHLQMYRTVKTTDRTRAASAGEIWDDLSDMQSSRVFETSALQQVRSVALREDTDACSSWSNASR	311
	CeGLK17	EVM00141641	EVM0014164	LG05	172725653	172728120	-	MGLSATSELALDLGPPTSSPAAASRAVAGFLRQAAASGGEGRAARLEEYVRGLEEERRKIEGFRRELPLCMLVLNDVIEALKEELRRAGARGRPVLEEFMPVARKSDEEDGDVKQENNDRDKVNWMSSAQLWSDHSSTNTSSTASITVATANNAGSSASSRKNTNERAEDDRRTQEDENPFADSRCRNGGGAFLAFKGLPSYQGSRQRKEKVGAEVVPLPDLSLLSPATKASRAAASPMAENRWSGWSSSRDAGAGKGEVSVQTQPSAAQQPPRKARRCWSPELHRRFVDSLQQLGGPQVATPKQIRELMKVDGLTNDEVKSHLQKYRLHTRKVPGAPNPANQQVVMFGGLWLSQEGYPATKEGTSQSGSPQGPLQLTTAAQRMSMMGGDSCEEEDGKS…	415
	CeGLK18	EVM00086041	EVM0008604	LG05	173126963	173131042	+	MRTAAETSVLPSGLPELSLQIRPPAPTSPPGTANVAGNYMAFGDGNSTTDSGSSGGSDASHNRESIYPEGLPSRPEPRLSLSMGAATKEYPPTAAGYLQLQQRREHQLHQLHLSQIQRLHHPQILSSELKRNSRSSHGGKRSVRAPRMRWTTTLHAHFVHAVELLGGHERATPKSVLELMNVKDLTLAHVKSHLQMYRTVKSTDRRPGQSQADMGLNQRTETTAELEGGLPCEEDLITAKPPYIPSPQGPSAPVLPISPRLHHSTVEKNTWPPVPENGTVQDYLRCNNFAHEGSKVEERQDSLNASSSGSKGVYQVSSPSYDNTTVLMLHKPPNLEFTLGRQSWQIDGIC	350
	CeGLK19	EVM00039051	EVM0003905	LG06	88442415	88444246	+	MVDDQSLVPSFNAKPRLKWTRQLHERFVEAVSRLGGADRATPRSVMQMMGVPGLTLYHLKSHLQKYRLAVRRHTAAASDVGGDGESENPPSRALHLALVYHVTASVVDISVAANCRTEDRHDADIHMEKDETEINQCVLQMQMELQRKLHAQLEVEAASADLSEMVSAVDTECLSSSVSGGSPARPPPADCSSDSCLTFLERPDRKDYGNLYTLEAGFSWFSSTGGYEQTGANVCRRPTDPY	242
	CeGLK20	EVM00085353	EVM0008535	LG07	114307045	114310101	-	MMSDAIASWDVPTAAAEAKISPLPGRTGPWNIHGSIQILSPLHRARARSLSLFLSCLSNASSHVVVPYATPRPRVFICFVATHTPQPTPASSSSSSSARPLPHRQNPLPSLHPTHHLFLFFYSVQVLFSLQLQVWPFPLSDPRGITSPDCSGGQEKLGGGWTASGYEYTTSPIEIPHIFHLESSAPVPFLLCCCGASCCSPSFFVFFRGPRILSGFSVSWAKKKNLRNWRWRQRRWRRVLAEMMDLAAVSPTAERARRCQEYLEALEEERRKIEVFQRELPLSLHLVTQAVESYRQQMAAEMLPVGCAVPSEFEEEAEEISGEGAPVLEVFIPIKRSSSLEADDEEEPGDRRQHDHQYNGNGGHNDEDSSSTGRQKPQEMTSENVPDWLRSVQLWSQQP…	710
	CeGLK21	EVM00279372	EVM0027937	LG07	133451295	133457764	-	MKQSTFPVQRLDKEQFRSVGIPGAMSSSLPVLPNPIEGKYPKLPNSHLVSMDKELRTNLLSPNPTQLVSNSGAVGPLFSADSGIPSDLHFSSSLSHERNLSAPYISQSSNGGMPFLTHSPNSAVFQPSTSSSQSREAGGVVWSPDAIEEFLVGDDAAIVNGQTQSSAIVNSEEPKQNDWSDWVNNDDLGGNWNDYLLDTDATPTESKVLFATPQPLTQVALHQPQVIQQLPSHSGEICVTTNSPSSANNAQAKPRMRWTPELHECFVEAVNQLGGSERATPKGVLKLMKVDGLTIYHVKSHLQKYRTARYRPDSSEGTSEKKVSALDKISSLDQKTTLDITEALRLQMEVQKQLHEQLEIQRNLQLRIEEQGRYLQIMFEKQYKAGNERLSSSSTLDTA…	488
	CeGLK22	EVM00032441	EVM0003244	LG08	28090073	28094664	+	MNTRNVEGRVVQKYGSLHGSYFGSSSDSSENSGSRPRGSMGLQPDAMLSGGDPRQYNLVSLESSVCSDGFPRHTNPVQANPSTVASSRSGSMPSAFYAIDRHMGFSQFDHQRGTLPLFVQPRRSSEAPPCQINGSGFPANFQKANDVYCQSQDTLESVVTLSMRRRQNNGADDGYQVPHLGNPHAQKLHQPFPRRPGGDYSLGVRNLGVCNPRIGFCESSSPDRPNLQIPLDRQQQQVAMAPPVKPNPVPPKTRIRWTQELHERFVESVSRLGGSEKATPKGILKLMGTEGLTIYHVKSHLQKYRIAKYIPDSAEGKNEKRDSFNELEQLDSKTGIQITEALRIQLEVQRRLHEQLEIQRNIQKRIEEQGRQLQKMFEQQQIATKSLIENQGADVSLSD…	427
	CeGLK23	EVM00206922	EVM0020692	LG08	67286891	67308382	-	MYQAKPISSASLASNNPIAHDQQLEMSGNAIVPSSGDNNLNNPSMASRQRLRWTHELHERFVDAVSQLGGPDRATPKGILRVMGVKGLTIYHVKSHLQKYRLAKYLPESSTDGVKTEKKEPGSLLSSLENSSGMQLTEALKLQMEVQKRLHEQLEVQRQLQLRIEAQGKYLKKIIEEQQRISGVLTEPGSDTSNPTLGDPCQDSDKTDPSTPAPMSESPGKAKVAGDLGVSDGLFKGLTRDDSFSSRREPLTPDSSGRAGSPQESPKHEGALKKQKDVSVPGHTMEIVLANHIFESSSGSGFQRPSAFPNGGSNLDLSADKWPESVPGNDVE	332
	CeGLK24	EVM00092571	EVM0009257	LG10	58403945	58410819	-	MLHKLEPIFASRLQELGGSGVASEKMYHHQGKNGVLASRSSFIPDRHLLLQSANVSGDTGLVLSTDAKPRLKWTPELHERFIEAVNQLGGADKATPKTIMRLMGIPGLTLYHLKSHLQKYRLSKNLQAQGSNGTSKNVSAERSPEVSGTLMSSANPSQMNKTLQISEALQMQIEVQKRLHEQLEVQRHLQLRIEAQGKYLQTVLEKAQETLGRQNFGSPGFEDAKLQLSELVSEVSNECLNTAFPGQKETPGLQGLPAQKNQFVDCSVDSCLTSSEGTQKDREMHNISMSLRTYIDDLPLCTSQNGLHTTWADSLNGCKMYSSSTMKDPDRIISPARRDSGDMSMSIKVERDKGSGISISEVRRRDRERENICLEQADRKRTAFEHARERTSGSFGQPV…	430
	CeGLK25	EVM00239741	EVM0023974	LG10	73772620	73779878	+	MVQQLVGAQLVVGLGAFQRKGMAGSALHSSTLCARRYERERAREREREGGKVSGSSEKVRRWRPLDADAGRASSGRVSRFSPGRRKFLWGFMHGTQKMDGRWVRVRRAVADRGGTNASYRARDLPVSGTVKSSPEVGHHCSTTARTIACLLLYSLLLRHYSIGVGGGGGRPERREREGRGRGAPTSRGAGRWGWGREPTQLLVSARAVAAAPSLLRWEGGGRSKQEEGEKRGGEHWGVEERTGGGRQIKARRGREKGERGERGKKKIDAWGAGPVRLLLPPPPSVCPFGSKELERSSKEMEGEGGGKEVVEIQQDDDGEKSEEKSLGSSSSRSSPPSQKRPALDLNEDAGEGHGGDGEEAEEEEEEEDGGSTTEVAGGGGSSSNNSTAGEGSGERTSSV…	821
	CeGLK26	EVM00256151	EVM0025615	LG11	123119492	123122391	+	MMRRDPQRRGVRTYNRSDAPRMRWTEELHARFVDAVRSLGGHDKATPKRILQLMGAKAVSISHIKSHLQMYRNMSNQITTAHPFLSTERVHTRKMLDPDDPNTTGSRVHSSANSSNGSFPWTSLEESSIESEPNALKFDTQFFKDNASFNQSQGSEMNLLRGSEIADEDISCKLTLSTYPYHMYSGLEKTRKQEAIWQFHIDADMDAKRKKGSRGHPTHNHYFEGCINLELKISS	235
	CeGLK27	EVM00041931	EVM0004193	LG11	123268995	123272483	-	MGKDPQRRGVRRYSRSETPRIRWTEELHARFVHAVHCLGGHHKATPKNILQLMNTKEVSISHVKSHLQMYRNMKNNIINFHRFDSGFHGKEKMSSSHANPPRRCLLHEVANIHSVCSFLGTSIDELPEESEPDAADFNALLFHNAKRWLTQNQAIEMNHLQGSTQRKDMNRQVT	174
	CeGLK29	EVM00183191	EVM0018319	LG12	93813608	93816967	+	MMDIMVATSAAEERARRYREYVDALEEERRKIQVFQRELPLSLHLVTQTIENCRQQMAAELLAEGASGDPSELDEEETSSEGGPVLEEFIPIKRSCYSEADDEEEGHRRHHRPCQDDEKSSNGRHHDDDCYSTSKPKQQIKPEKKPDWLRSVQLWSQQPDPQPSSMEEDDEAPRRPIVVEAKKPTGAFQPFNPQRRTPALAAAPTEVAPVAAAVVPSVPPASSSSETRGAAQGGSGVADEKDGHPHRKSRRCWSPELHRRFLDALQRLGGSHVATPKQIRELMKVDGLTNDEVKSHLQKYRLHSRRPSPTSQSSARNPTAQQVVFVGGIWVPPPEYAAAAAAAAAAAVHPPAEGIVASPIYAPIASVPPPVQQQAKQGHRSPTGPLPTGGSGSRDEQGS…	433
	CeGLK28	EVM00204541	EVM0020454	LG11	123283536	123287713	-	MGRDPKRRGVRPYNRSDAPRMRWTEELHARFVDAVRSLGGHHKATPKRILQLMSVKGVSISHIKSHLQMYRSTINHVSFHSFLSAKDLRRRKGMNPEEIDPCGCDRPRSVANYSSNEISSPRAPLMELSRDSDSNVTNFDAPQHFSRHERWTNRNQVDEMNFRRPTHDTDNICELALCTFRGSQLHDGYEDARERESMDSILHLVDRDHDVMDAHAGESEDGHAAHSCYHFGGCINLELTIS	242
	CeGLK30	EVM00261651	EVM0026165	LG13	51857516	51860170	-	MREEDEPNWFARWEEELPTPDELMPLSQTLITPDLAVAFDIPTSPTDPLGASRPRPTPQPPPHLSLPQDDTPPPAPPAHQYDSPELGAGGGGSGPGDEPARTLKRPRLVWTPQLHKRFVDAVAHLGIKNAVPKTIMQLMNVDGLTRENVASHLQKYRLYLKRMQGLPSGAAGAGGPALAAADAATEHLFASAPVPHHFLSRGPAVPRGGEGTGAGGGGVPDQFVPFVQVSALQHHQQMAAAAAAAAAQQQHPHYYHHQRHMGHMGSPPGGGFDHGYLMRQQPAGIQRPGGAGGAGIVASTLTGSYAGDLDQGAGADVGRRKELTLFPTALDSLLENASKEMA	342
	CeGLK31	EVM00229861	EVM0022986	LG14	37427190	37429301	-	MVDNQRLPLSGDAKPRLKWTRQLHERFVEAVLRLGGAEKATPKMVMQMMDIPGLTLHHLKSHLQKYRHAVSRNPESSCSYTRDGENLASQRNDWLTDCMAAKCGREEEDRTTHVDVCEDPTVIDESMLQLHMEVQRKLHEQIEVQKHLQLRIEAQGKYMQSVLKKAQETLAGYNMDSAEMEAAKVELSELVSVVDTECLSSCTSSSSLARPPQRGDCSSDSCLTSMERPRAKADKLSKLETGSACQNFGEHSDEVSPEAEDIKPIEHLMIVQPERGESSINGEHNRVLGQPGCSRRPLRRGENRGRVTEEIDLNR	315
	CeGLK32	EVM00115461	EVM0011546	LG14	87218053	87223851	-	MPLQGVFMETSSMPSPDLSLHISPPNTSPSQLHETPAAGAPDLTLDLWRRIGSLRPRADTCQAHTELSLAHPSATQAVPPRELRPPSAPGQCQPSNLRAPAAHGGVPILGSPSPEGVRPIKGIPVYHSGGFPFLPSWASSSLCTSSAVSPSSSPSCSTNLEAVASILHPPCSGGGAQMGSSYHYRAAAAGPAGARFNGISPESMMMMMRCDHSQQLQQQQQLAIGGLDGSHTVMRPRFVPKLPAKRSMRAPRMRWTSTLHARFVHAVELLGGHERATPKSVLELMDVKDLTLAHVKSHLQMYRTVKSTDKPAASSGQSDGSGEDDFPAAAAVGDLSFRRFMETRGPGGSMQQPSHMDFPSTATAAAATADATRWSNSSSRTWLQNSSQEMDGLRAASFS…	442
	CeGLK33	EVM00205411	EVM0020541	Contig01299	851219	855647	-	METPYSSCEESLMSTIHPALGSYFSNFPNSFSYGEGLASEMPEGQVKFPHPRTPQGFHHSRILDQMADIRANPPGKTEAYSCAHLAVHWPAQVKQHPSCTAMMQVASAADKPLRCGGAAPTKQRIRWTRELHEQFVEAVNRLGGAMNATPKGILRLMRSNGLTIFHIKSHLQKYRALTPHLVQGKSGSRTSDARKMPPADTKEGLHIGEALRLQKDVERSLEEHLKLQAQRNLQMRIEAHTSYLKSMFSQPERSSDFVVDHRAPAKGMLPHPVGFSSPAQEGASYGETHLNKAEQFETSGRIYSDMIDLWSF	312
	CeGLK34	EVM00179321	EVM0017932	Contig06169	978320	984200	-	MDNSSTPSTDLTLQTSPPPSTSASSVDSDLRLDLWRGDGPSHRNTQSAASVGHTELSLAHPSAAAATQALQQPWSLPAVAQPPTTLGPHQRHQRSPLPEPPSGWLKPIKGVPVYHNGRFPLVSVDPRMGFHHQLLPCPPRSTSNSSTLCSSSSSFSSASAPRPPSSSSLCPNLDLARSALHPAPWAAGPMAAWAAPTMMMGKPLHHHHHHPQHLGAVGAFDGSHAIIRSRFIPKLPPKRSMRAPRMRWPSALHARFVHAVELLGGHERATPKSVLELMDVKDLTLAHVKSHLQMYRTVKNTDKPAASGQSDGSGEEDFPPATTELGSQRSAEPPVILSEGALQQPSLDCSAANANANLCGNSPRGTWLQNSSHHIDGPRAACFSSQVEDTETRRTEVSS…	426
	CeGLK35	EVM00286861	EVM0028686	Contig12655	4392	9714	+	MLAVSPLTTNDGERGGETVGGFSALGSSGGDNFSGEFSAGDLLEDIDFNDLFVGFDVDGDILPELELDPTEMLAEFSVGAAEDSGTTASADARSTGDQDQERADKIEKRDVEEEKGSSTNTDEAAPKVDDGPAASTAVSSSSSEADKGRNKPQGSQAKATQGKRKMKVDWTPELHRRFVQAVEQLGVDKAVPSRILELMGIDYLTRHNIASHLQKYRSHRKHLLAREAEAASWSQRRQMYGAPAGAAGAGGGNKRDPAVTPWLAPTVGFPPPAAQPFRPLHVWGHPTVDQSVVHMWPKHLVPSRSPPPPPWTPQPPPPVPDASYWHHPHYQRGSREGWIPNALTQGTPCFPQPMPPTRFLVPPVPGIPPHPMHRPDNTVPLPAKQTQSAPRIQAAIEPQ…	449
	CeGLK36	EVM00142891	EVM0014289	Contig13515	200053	203435	+	MGNCGRNGAVRQYIRSKVPRLKWTPELHHCFVHAIERLGGQEKATPKLVLQLMDVRGLTISHVKSHLQMYRSMKNELNRQDLHSTHTQGRKHSSGDNDGAADEQHDGGFFTPSKPTMGFQSQFKYSPPPLKRARLGQGICEAVTSPYCFDDYMHAMGVERGIKERFRWQEDAVQTGFSAEDHVREFKAFGYMGEESHPFKVTCLQRRKPCAPREASEKNSGLQPPALLPSGEHKAETGEVEAAEVDCSLSLSLRPSAAGSGRGLPSTSETSEVLSASSGRNVGVCWGCSGGGSVNLDLSMAICSGS	306
Wolffia australiana	WaARR-B1	Waus00016g05708.1	Waus00016g05708	scaffold16	378102	382246	+	MAGSHKLGASNVSLGSGFNPPQTEDELPGQFPAGLRVLVVDDDMICLTILERMLKKCDYNGVFVPVVPVSVTISPCATGALSILRDKRSSFDLVLSDVHMPDMDGFKLLELIGLEMDLPVIMMSADKRTEMVMKGVKHGACDYLTKPIRFEELKNIWQHVVRKKWIGNKEHEQSCSLEDSDKARRVVDDAEYTSSVNDSSWRSQKKKRDVKEEEEEGEFESEDPSVSKKPRVVWSVELHQQFVNAVNQLGIDKAVPKRILELMNVPGLTRENVASHLQKFRLYLKRLSAVAQHQAAVLQSTMCGSSMDAAAAAANMGPLSRLDLQSLAASGQLPPQTIAALHAELLGLPASADTSVLPSMDQLPKYGPIDREPVTVGKPLVPDFASWHPTSHPVLHQPS…	530
	WaARR-B2	Waus00029g11369.1	Waus00029g11369	scaffold29	1251764	1255483	-	MASLATCMSDVSGRIKAEEVVMEKFPAGLRVLVVDDDMICLKILERMLQKCEYHVSICSRAMSALSLLRERKGQFDVVISDVHMPDMDGFKLLELVGLEMDLPVIMMSADSRTSMVMKGVKHGACDYLIKPIRFEELKNIWQHVIRKKWNENKDQEPSGSVVDESDRVKRPKDDTVCTSSANATDIPWKANKKRRDTTDQTDDGDVENEDPSTSKKPRVVWSVELHKQFVNAVNRLGIDKAVPKRILELMNVPGLTRENVASHLQKYRLYLKRLSGATQPQGGPPYSFYSSVETSPRIGQLGGVDMQPLSGTSQILPQTPDAMQGDLLEQPLPRSLLQPQLLLSHANASINEAASGSGIWPQTSYPLATNGISKCNLMAQLAVHQPPPHPQRFQVGGLV…	489
	WaARR-B3	Waus00061g17511.1	Waus00061g17511	scaffold61	343518	346753	-	MDEVSVSDSDRGKDEQVEWRDFPKGIRVLLLLERGSSSSDIKSLLERMQYSVSVFEDEEEALEAVRGTAESFHVAIVEVTDYNSDGCFRFLETAKGLPTIMISDAECIETTMRCIALGAVEFLRKPVSEEKLKNIWQHVVHQAFNAGGGAIPNSLKPIKETVSSMLQLEPGEDGDRLPAPATPQLEQFSRSPPLDPSKACSSGNKYADETCNHSSTGEEDDGEKEISAPPPGSRSTKRRTKVDWTPDLHKRFVQAVEQLGIDLAIPSKILELMRVEGLTRHNVASHLQKYRMRKRHALPKDEGNRVSWQRHGNHVPPPAVMARSCHYRPVMALAAAGGYPVWGHPHASIQPWAAAATFSHWHPPPDPHWPWKSHTRMHADAWGCPVLHHGSYPSTPIHT…	469
	WaARR-B4	Waus00088g21005.1	Waus00088g21005	scaffold88	94038	98441	-	MSQDPVLDGEPLLGRLRRSLSYHAEGLRLKTSVWSELGGAVGDLGTYIPIALALSLVNGVDLGTTLVFTGLYNGLTGALFGVPMPVQPMKSIAAVAISESAVHLTVPQIMAAGITTAGVLFLLGVTGLMSLCYRLIPFPVVRGVQLSQGLQFAFSAVNYIRHVKGSTAARPWLGPDGLVLALAALLLMILAAAPGAPRALARIPAALLVFLVGTGLCIVRDPSVVRHLRFGPSNIRVVKISAEDWKTGFLRAAVPQIPLSVLNSVVAVCKLSSDLFPEREVSAATVAASVGAMNLVGCWFGAMPVCHGAGGLAGQYRCGGRSGACVVILGAGKLVLGLALGSSVVRVLAQFPVGLLGVLLLFSGVELAMAARDVGDKQGSFVMLVCAAVSLTGSSAALG…	666
	WaARR-B5	Waus00380g13524.1	Waus00380g13524	scaffold380	149698	153844	+	MAGSHKLGASNVSLGSGFNPPQTEDELPGQFPAGLRVLVVDDDMICLTILERMLKKCDYNGVFVPVVPVSVTISPCATGALSILRDKRSSFDLVLSDVHMPDMDGFKLLELIGLEMDLPVIMMSADKRTEMVMKGVKHGACDYLTKPIRFEELKNIWQHVVRKKWIGNKEHEQSCSLEDSDKARRVVDDAEYTSSVNDSSWRSQKKKRDVKEEEEEGEFESEDPSVSKKPRVVWSVELHQQFVNAVNQLGIDKAVPKRILELMNVPGLTRENVASHLQKFRLYLKRLSAVAQHQAAVLQSTMCGSSMDAAAAAANMGPLSRLDLQSLAASGQLPPQTIAALHAELLGLPASADTSVLPSMDQLPKYGPIDREPVTVGKPLVPDFASWHPTSHPVLHQPS…	530
	WaGLK1	Waus00002g07876.1	Waus00002g07876	scaffold2	2361885	2365911	-	MLRRFLALLVSSLLLVAIPSPLWPLHGTKARAKEKWPRRRYLPHAPVPVQVDSVYTARKRFSDSPRPFDHGDVALSINPDFLSVDSALSLSLSTGDAALKMKFVGFYRSPIARDKNSICSAQYSCMGNCGRNGAVRQYIRSKVPRLKWTPELHHCFVHAIERLGGQEKATPKLVLQLMDVRGLTISHVKSHLQEHEERYGKARRDLHTHSLTGQGRKRHPSPSPDAEAKSRPDALLKCVRPAECQSKSQSISPPSLKSAEFYGEAASCAFFEELLEGSSTEWGIKGSFCWQKSAGADFLLQDYGRHFNALGYLLQESGPFKAIWEAREKDGSSALPQDESGSGRKSDGGEAAVDCSLSLSLPRSSTSETSEVLSSFPGKSHGGSCALSDGAGPNLDLSM…	521
	WaGLK2	Waus00012g02591.1	Waus00012g02591	scaffold12	338871	343909	-	MEGAKGASAAQGDGPSCPSESLKRRALDLNENAEGPSEDEEESETEGMSSCNNSNSSGGSKDGSRERASTVRQYNRSKMPRLRWTPELHMSFVHAVERLGGQANCSIGATPKLVLQMMNVRGLSIAHIKSHLQMYRSKKLDDPAQGKSSESSGMETPTELATAMAHLTVTYSSAKV	176
	WaGLK3	Waus00013g03442.1	Waus00013g03442	scaffold13	859480	861490	+	MDMEAETSAQEERALGYRDYVQALEEERKKIQVFHRELPLSLHLVTQAIESCRLRMTAGGCRSEIDEGETSSEGGPVLEFIPIKRKSSSAGGHEQELGQRHQEEDSFSTTRIKNSDFSGKKPDWLQAVQLWNPIPDSHHDEDDDTCRQTFVADRSKGSSAFHPFLPRKASSILAAGELAAPPPQVKATPAVSCTSDGRDGKGEGDDKESHPLRKARRCWSPELHRRFLDALQQLGGSHVATPKQIRDLMKVDGLTNDEVKSHLQKFRLHSRRPTSSVCHGGAANAPPQQVVFLGGLWMPPPEYAAAAAAAAAAAVAHAPPAGPQIYAPVASLPVLAQKQDPAKQSPKSLSLSPPNGCSGLREERRRDADGGMRSNSATTSSSSDTTSASHFNRDNALQSC	400
	WaGLK4	Waus00019g07384.3	Waus00019g07384	scaffold19	2279248	2283216	-	MLNPSKARLDHKEGESRARVATALHPVFVVKFPLAHSRKRGSQSVGRAARRINLEAGKGPIEHGSLMELFPAQPDLSLQISPPSSSTTSAWARKAEEKRDMDFWRRQPPPIDNHSNNNPSSSSSPSSWTAAKQAFDLSQANPTISDPIGISSLHLRPQPIQQFPQHQDLGQLLRPIRGIPLYHHHNAASLPFLQYHHLQHQQHPICDPAAATGGQLFMSQGLARSRFQSRIPARRNMRAPRMRWTSTLHARFVHAVELLGGHERATPKSVLELMDVKDLTLAHVKSHLQLSGEMLKATPRRKSPSYYILRKPKAQKRFPVSHSDGFDNGSAGELSDDNLLDLSSRGCQSSILQGRTGVSNDNDPCGLWSNSSSRGSWMHCKLGDSAGGSVSHLQKETEQ…	432
	WaGLK5	Waus00020g08285.3	Waus00020g08285	scaffold20	1272476	1277197	+	MFPGLIQQREATISQEESRSPSLVLTADPKPRLRWTADLHERFVDAVAQLGGPEKATPKTIMRTMGVKGLTLFHLKSHLQKYRLGKQSNKEASEPSKDAVYPMEGPSSSTNSLSPRVQLRDANEGNEVKEALRAQMEIQRRLHEQVEVEKHLQIRMDSQEKYLNSLFERAIKIAVEQIASTSGIHVSGSELADLLTKAGVNDNGLGQGPSVTSTEAPWFTGMPPEESPYHRRLLGLKTEPGP	242
	WaGLK6	Waus00024g09939.2	Waus00024g09939	scaffold24	3234913	3236909	-	MAEEEYSDGDMAEVKEWLAGLPSDDELTPLSQSLIPPRLAAAFSIKPEPPRTTSDVLRASQDYLASLRRQISSSSSSSALKGDEPRGEDEPDSAFNEESGGRSQKRPRLVWTPQLHKRFVDVVGHLGIKNAVPKTIMQLMNVEGLTRENVASHLQKYRLYLKRMQGMPVDGAGSPAPSSRPELPGPPPVPFAVPPGLIPVPVIGMAHRPGHGAPIAMVPLNGQIRGGAFSGYETHHPYPLLGGRSMDSWPRGPWISLSGHRISSLAELALTLVESINPICTLDP	284
	WaGLK7	Waus00038g13431.1	Waus00038g13431	scaffold38	107060	111020	-	TMQSGSIREKESTKKIDRDGGRNKGHERRGRARAMPFQGISTEASKMPSPDLSLHISPPSDAPTPINGAGAAPFWLRTGGLLRRPDFLYSPTLFCQQNPSQTSEIEIRTPICGIPVYSSDPFPFVTGDSKAGIRQQIPSVGSWPSPPPSLSYNVETAALGPSYYHHHQQLQRLRMNDVTPDHHHHLPGLHQQSAQQFPLGNFDGCPAVQRAGFVSRLSAKRATRAPRMRWTSTLHARFVRAVELLGGHERATPKSVLELMDVKDLTLAHVKSHLQMYRTVKSTDKPAVSSGQSDGSGEENPSISDLNLRRILAAPHRFDSDFSATARISTASKWNNFTRFPEVDARRSLSFSSLAEEGGASRPKQAVQDQRNPNLEFTLGRPDWGASDDILV	392
	WaGLK8	Waus00075g19547.3	Waus00075g19547	scaffold75	274928	277208	+	MVEILLSLLNMTFMRVSYFASDDDMFQPNAGSGHSLIPSKSVVNDQNVEMSGNSSTPGNGGRNLNNSTLASRQRLRWTHELHECFVDAVSQLGGPERATPKGILRVMGVKGLTIYHVKSHLQKYRLAKYLPESSPDGTKGEQNETGSLLSSLENSSGIQITEALKLQMEVQRQLQLRIEAQGKYLKKIIEEQQRLSVGLGSELSNDFPGHLFPEKTDPSTPAPTSESSPSLKEKAQTQLLMTPDSPKSPKRDEAPFKRQGGISGKSLVLASQILESSSGSA	281
	WaGLK9	Waus00077g19849.1	Waus00077g19849	scaffold77	2312368	2316027	-	LLFGWRTMRRSYNRSEAPRFRWTEELHRRFVEAVHFLGGHNKATPKRILQRMNTKEVSISHVKSHLQMYRNINNHGNDNGILPREQSHQTRKPTYEELYPPASCHELPHHIINSTLDVPQKHKPLKMFSNDWGKHLHGKHKTYILESADFKDNQRGKLYSHLKKGARTIIESNPLSLSLQPTTLQRSGKERPEGAQSDQDLSMDDTGPSQGYINLELSIS	220
	WaGLK10	Waus00087g20967.1	Waus00087g20967	scaffold87	1402194	1404068	-	MTEIGIPASSKKSSAEEEEGEGKLAHGGSSSNSTVEDSNAGITDCVRQYNRSKNPRLRWTPDLHRCFVHAVEKLGGQDEATPKLILQMMNVRGLNMAHVKSHLQMYRSKKIDNFGKVIRSTRISMQRSGNGHLSNLRHIPVLQVLQQSINTASRREESLGYRNNPLQDINSYFSPRSPGTMHEIPKGKYTLSDLLQKRLFGFCHQHRSDWSFNQERTSAYKESKPLQVRKPEQIPQPTKSKRLWNEDDCRLDLTLSLMSPTEKENNRQLPKNGEEVVGSILVHPSLPFFSITSNDSVKNKAPEAQRMISTLNLTI	315
	WaGLK11	Waus00094g21830.3	Waus00094g21830	scaffold94	607793	619605	+	MSPSDSSLSFENISKLINGFVDILILASGHCSSGASASWDAENVGKAIKWGAFFEEVFNYLNQSNEGRVLIEELDAFLQELTSNDYFPRGLRGLSSESLSTARNGVLKFFSQSLYLSNVLLRALLSTCIKADQELLTEAAFNLSFYFEREGDRLARFLLWNSWKQKNLTYLLSQRTMRLLSGSRLIFNAPKAQWAKIFDSLMSSTEANDASFLEIVEEEILEFCTSLLVKKLIKLWELPPVLVAAALPRWSSLFRSHVGDLGKELQGDCDSPRRAMEQCKLSRKRGVPDRVEDKTPGRDRVIDFGKYRGRMLGSLPSSYLNWVSRNLRAGDTEEWARLADQVLADDVYRDRLEWESAHRLLSGDGAAALRRRSAAADDSPSAALLQVSRRFGWDNDDSD…	907
	WaGLK12	Waus00124g03040.1	Waus00124g03040	scaffold124	1148732	1150722	+	MRWTTSLHAHFVRAVELLGGHERATPKSVLELMNVKDLTLAHVKSHLQMYRTVKSTDPKSSDAFGMKTERRSASSERDTIADHFTPSPSNPPAPRFRDPSMEEDFQISEKDAKRDSIPNLEFTLGRPSWQLDCVDTMNDFALLRC	145
	WaGLK13	Waus00159g05648.1	Waus00159g05648	scaffold159	338653	340699	+	MPSASHLGRIPGSSGLPSSRNLPCSPSSSSSSSSSLPQRIPRGSFPATGLAHPFGLHIAGQTLCARESDDLLWSTDSIERFLVGDEAPPEASRAAGRAEWSDWAAGSAGGAAGAISPCPRTSLLGKPSPFAATAARPAAAAVLPTPPAPPQFCQQAPLTSGQAKPRIRWTPELHECFVQAVNQLGGSEKATPKGVLKLMSVDGLTIYHVKSHLQAQISDSPAPAGGTSNGTPSDIDDIASAGQRTGLGITEALRMQMEVQKKLHEQLEVQRKLQLQIEEQGKYLQIMFEKHQKMTAAAAAAVEPRPAGNGDPTSSVDLDSLNSVDSSSPRLTKRRSPGDNGNL	343
	WaGLK14	Waus00166g06098.1	Waus00166g06098	scaffold166	677734	680445	-	MDLPLIFSKAEKKGKSYVEYLSALEEERKKIQVFQRELPFSLHLVTYAIESCRRQIAAELFPPSSSNVRSENVEEEPLSDGAPALEEFLPIKLNSISADIENEESGDTTTKKQNWLKSAQLWTSYSNEQDNRDSLVSVAGKEKKSTTTFLSFLPPTELETSTASEDVLTAPSSTIPPQTASSTSETRGVIGSSSSGSDDRRTMAHRKSRRCWSQDLHRRFLDALNQLGGTEAATPKRIREIMKEDGLTNDEVKSHLQKYRLHSRRPCQTTHGKGSSAQQVVFVGGMWMPSSRYAASTMQH	300
	WaGLK15	Waus00195g07626.1	Waus00195g07626	scaffold195	463648	466175	-	QQQLQVAHENLRSFPTGLIIRSSSSTSPSPSVLIFNVIIGMLAISPLRSTNDGDRGGDTGTDFSALASGGADNFSGDFSTGDLLESIDFDDLFVGFDDGEALPDLELDPTEMLAEFSGTSTASRSTGDQDLEKSDDGEKRDNEEVNKLNSDGGAPNEDNLSASAGSSSSPESDKARKSNSSQSKDPQVKRKMKVDWTPDLHRRFVQAVEQLGVDKAVPSRILELMGIDYLTRHNIASHLQKYRSHRKHMLAREAEAASWSQRRQMYPAPPAGAANKREAAPWPAPTLGFPPPAQAFRPPLHVWGHPTVDHSAVHVWPKHAVPPRPTPPPWTPPPPPPHDTSYWHHPHYRRGLREGWVPNTFTQGTPCFPQPIPPARFMVPPVPGIPPHSIYKQEGGPPP…	460
	WaGLK16	Waus00217g09014.1	Waus00217g09014	scaffold217	427199	427789	-	MPISQSLITPDLAVAFDIAAGHPTAPPTVPPEMDGSGDGGGGGDEPARTLKRPRLVWTPPLHKRFVDAVAHLGVKNAVPKTIMQLMNVEGLTRENVASHLQKYRLYLKRVQGLSSPSSAAAAVVSAADDRLFASAPLPHHHHHLAVAAHQHHYLQHQRHAAVAFEHGFFSRPPPPPPTEAPQAGRKMLTLFPTPED	196
	WaGLK17	Waus00226g09343.1	Waus00226g09343	scaffold226	122700	124926	-	MKTGTVHPDLSLQISPPTPSGAETWNERDRHIFQRANMFNGVSFPFFLNHEQFQHQNNIHQFILHNPHGVGRDFKRSSRLLPQGKKSSRAPRMRWTSALHAHFVHAVELLGGHERATPKSVLELMNVKDLTLAHVKSHLQMYRTVKCTDGRPDDASQQGTPMMEEGEEGHYPEENFNQFINPATSPMFLLPSCHKTRDLSLQGKRSRTPVTNSELARLNLHPTIGEGWRGSKAELSSGSERSSALPEALLGGQPNLEITLGRQSW	265
	WaGLK18	Waus00234g09623.2	Waus00234g09623	scaffold234	66617	87616	+	MDALTPTGRRFAWAAPPMTAGNPPPGQYWYPPPPHFPHPQHQPRPSPWAPPSDHGQQFRHPSPFPPVAMQFPPQHGTNPSPFYPPPLPSQSFAPPPPAALPPAYPQPNQMWENSPWHGAQGWNYADNFQYNNGEDWATRARAWAASNSAVQSQFSSLEAPNNHYNESYQHSAVPTLSHDGQLSTASASEEHIPDAGADTNRKLSKMPGTFPNAVQFAAKDESATSGWSAVIGPPQQSFTSSTSVNVQEVSSSYSSSSANKEAKDRLEKLHMPIGQPQAFEQISLEQAQIQNAFSINMEQAGSIKQGTSSPSVLGYAQAAGPVPVPLFPHVSPVPPGPQFELPSQAFGRIQQPNFQSPFNYDVGPPHPVTAFPVDTVETYNLSERPKKTAVPNWLRDEII…	1135
	WaGLK19	Waus00286g11249.2	Waus00286g11249	scaffold286	81352	84694	+	MADGATEKKTSYRYWVREASCDAAPRSVPRKLSVDDLSKQAQLPSNTLGSVWNQEMLKSVGSLDFVDGRADITEVSKCAGDVSISSDREWAVGGEARKEVKGHLDVAEFSFGELDDLELEVRISEEKGLDGQDKTRIRSDMKAFLPLIRDRLRLFEEELVHHREGCAEMSRCGRGTSPGKAISSSPLELESRRFSDADTSAKSFSRLPFSRSSMFCASHFSSSPAADVGLPFLPSSGRIEQPASSDHSPKSLLISPRESIADSRVAGRVRDALLDKSFDDDCCSKDCMTVEERLELQMLSDELGMVLTGSEESPRLDVGIVFVTRVLVNPFSSSILCAMFFLFFHPVFRLLEIYEKPGVFSKSDGTDPSAGLQKNYHPRECYSPSPSASSSPGNKQRLR…	487
	WaGLK20	Waus00403g14111.1	Waus00403g14111	scaffold403	52712	54322	-	MLAISPLRSTNDGDRGGDTGTDFSALASGGADNFSGDFSTGDLLESIDFDDLFVGFDDGEALPDLELDPTEMLAEFSGTSTASRSTGDQDLEKSDDGEKRDNEEVNKLNSDGGAPNEDNLSASAGSSSSPESDKARKSNSSQSKDPQVKRKMKVDWTPDLHRRFVQAVEQLGVDKAVPSRILELMGIDYLTRHNIASHLQHMLAREAEAASWSQRRQMYPAPPAGAANKREAAPWPAPTLGFPPPAQAFRPPLHVWGHPTVDHSAVHVWPKHAVPPRPTPPPWTPPRRLPTILLTGITPIIVGFMVPPVPGIPPHSIYKQEGGPPPPARPHAQANPHPSKESIDAAIGDVLAKPWLPLPLGLKPPSLDSVLTELHRQGISKIPPSCA	387
	WaGLK21	Waus00552g16554.1	Waus00552g16554	scaffold552	98582	99172	+	MPISQSLITPDLAVAFDIAAGHPTAPPTVPPEMDGSGDGGGGGDEPARTLKRPRLVWTPPLHKRFVDAVAHLGVKNAVPKTIMQLMNVEGLTRENVASHLQKYRLYLKRVQGLSSPSSAAAAVVSAADDRLFASAPLPHHHHHLAVAAHQHHYLQHQRHAAVAFEHGFFSRPPPPPPTEAPQAGRKMLTLFPTPED	196
	WaGLK22	Waus00553g16565.1	Waus00553g16565	scaffold553	98561	99151	+	MPISQSLITPDLAVAFDIAAGHPTAPPTVPPEMDGSGDGGGGGDEPARTLKRPRLVWTPPLHKRFVDAVAHLGVKNAVPKTIMQLMNVEGLTRENVASHLQKYRLYLKRVQGLSSPSSAAAAVVSAADDRLFASAPLPHHHHHLAVAAHQHHYLQHQRHAAVAFEHGFFSRPPPPPPTEAPQAGRKMLTLFPTPED	196
	WaGLK23	Waus00853g20793.1	Waus00853g20793	scaffold853	24410	26969	+	MLAISPLRSTNDGDRGGDTGTDFSALASGGADNFSGDFSTGDLLESIDFDDLFVGFDDGEALPDLELDPTEMLAEFSGTSTASRSTGDQDLEKSDDGEKRDNEEVNKLNSDGGAPNEDNLSASAGSSSSPESDKARKSNSSQSKDPQVKRKMKVDWTPDLHRRFVQAVEQLGVDKAVPSRILELMGIDYLTRHNIASHLQKYRSHRKHMLAREAEAASWSQRRQMYPAPPAGAANKREAAPWPAPTLGFPPPAQAFRPPLHVWGHPTVDHSAVHVWPKHAVPPRPTPPPWTPPPPPPHDTSYWHHPHYRRGLREGWVPNTFTQGTPCFPQPIPPARFMVPPVPGIPPHSIYKQEGGPPPPARPHAQANPHPSKESIDAAIGDVLAKPWLPLPLGLKPPS…	420
