# Supplementary material for: Identification and expression analysis of GARP superfamily genes in response to nitrogen and phosphorus stress in Spirodela polyrhiza
Source: BMC Plant Biol. 2022 Jun 25;22:308. doi: 10.1186/s12870-022-03696-5 (PMC9233324; doi:10.1186/s12870-022-03696-5)
Supplement: Supplementary file 1 — Additional file 1: Table S1. List of GARP superfamily members identified genome-wide in Colocasia esculenta and Wolffia Australiana. Table S2. The Ka/Ks and divergence time of SpGARP paralogs and orthologs gene pairs. Table S3. The frequency of 245 cis-regulatory elements in the 2000 bp promoter region of GARP genes in giant duckweed, scanned in New PLACE database. Table S4. Primer sequences used in qRT-PCR. [file 12870_2022_3696_MOESM1_ESM.zip › Table S3.xlsx]

## Sheet: Table S3
Table S3. The frequency of 245 cis-regulatory elements in the 2000 bp promoter region of GARP genes in giant duckweed, scanned in New PLACE database.
Site name	annotation	SpGLK1	SpGLK2	SpGLK3	SpGLK4	SpGLK5	SpGLK6	SpGLK7	SpGLK8	SpGLK9	SpGLK10	SpGLK11	SpGLK12	SpGLK13	SpGLK14	SpGLK15	SpGLK16	SpGLK17	SpGLK18	SpGLK19	SpGLK20	SpGLK21	SpGLK22	SpGLK23	SpGLK24	SpGLK25	SpGLK26	SpGLK27	SpGLK28	SpARR-B1	SpARR-B2	SpARR-B3	SpARR-B4	SpARR-B5	SpARR-B6	SpARR-B7
EMBP1TAEM	ABA hormone	0	1	0	0	0	2	0	0	0	0	0	0	1	2	0	3	0	0	0	0	0	0	0	0	1	0	0	0	1	0	3	0	0	0	1
ABADESI1	ABA responsive	0	0	0	0	0	0	0	0	0	0	0	0	0	1	0	0	0	0	0	0	0	0	0	0	0	0	0	0	0	0	0	0	0	0	0
ABRE3OSRAB16	ABA responsive	0	0	0	0	0	0	0	0	0	0	0	0	0	1	0	0	0	0	0	0	0	0	0	0	0	0	0	0	0	0	0	0	0	0	0
ABREATCONSENSUS	ABA responsive	0	1	0	0	0	3	0	2	0	0	0	0	2	2	0	5	0	0	0	1	0	0	0	0	0	0	0	0	2	0	4	0	0	0	2
ABREATRD22	ABA responsive	0	1	0	0	0	2	0	0	0	0	0	0	1	1	0	2	0	0	0	0	0	0	0	0	0	0	0	0	1	0	3	0	0	0	1
ABREAZMRAB28	ABA responsive	0	0	0	0	0	2	0	2	0	0	0	0	2	2	0	4	0	0	0	0	0	0	0	0	0	0	0	0	2	0	4	0	0	0	2
ABREBZMRAB28	ABA responsive	0	0	0	0	0	0	0	0	0	0	0	0	0	0	0	0	0	0	1	0	0	0	0	0	0	0	0	0	0	0	0	0	0	0	0
ABREMOTIFIOSRAB16B	ABA responsive	0	0	0	0	0	0	0	0	0	0	0	0	0	1	0	0	0	0	0	0	0	0	0	0	0	0	0	0	0	0	0	0	0	0	0
ABRETAEM	ABA responsive	0	1	0	0	0	1	0	0	0	0	1	0	0	0	0	0	0	0	0	0	0	1	0	0	1	0	1	2	0	0	0	0	0	0	0
LTRECOREATCOR15	abiotic stress/cold	2	2	3	5	1	7	2	4	6	6	8	2	3	5	4	1	3	2	4	5	8	3	2	3	4	7	3	2	5	1	10	9	4	2	4
CBFHV	abiotic stress/drought	2	0	2	2	3	3	5	1	3	3	2	1	2	4	1	2	4	2	1	2	2	6	0	4	2	7	2	2	6	1	1	5	6	7	2
DRE1COREZMRAB17	abiotic stress/drought response	0	0	0	0	0	0	0	0	0	0	0	0	1	0	0	0	1	0	0	1	0	2	1	0	0	1	0	0	0	0	1	0	0	0	0
CCAATBOX1	abiotic stress/heatshock	8	12	2	6	5	8	2	9	5	6	0	11	2	6	4	3	4	2	1	2	9	8	5	4	13	4	2	1	0	6	21	2	0	0	3
CARGATCONSENSUS	abiotic stress/low T	0	0	0	0	0	1	0	0	0	0	0	0	0	0	0	1	0	0	0	0	0	0	0	0	0	0	0	0	0	0	1	0	0	0	0
LTREATLTI78	abiotic stress/low T	2	2	0	0	1	1	1	1	0	1	0	0	0	1	0	0	0	0	1	0	2	1	0	0	0	0	0	1	0	1	0	0	0	0	1
GT1GMSCAM4	abiotic stress/salt-pathogen	1	0	2	0	0	3	0	0	0	2	0	2	0	0	0	0	1	3	0	3	0	1	0	0	1	8	0	0	0	0	0	0	2	1	9
CRTDREHVCBF2	abiotic/temp	0	1	0	0	0	0	0	0	0	0	0	0	0	0	1	0	0	0	1	0	1	0	0	0	0	0	1	0	0	0	0	1	0	0	2
GCBP2ZMGAPC4	anaerobic	0	0	0	0	0	0	0	0	0	0	0	0	0	0	0	0	0	0	0	0	0	0	0	0	1	0	0	0	0	0	0	0	0	0	0
AUXRETGA1GMGH3	auxin	0	0	0	0	0	0	0	0	0	0	0	0	0	0	0	1	0	0	1	0	0	0	0	0	0	1	0	0	0	0	0	0	0	0	0
AUXRETGA2GMGH3	auxin	0	1	0	0	0	0	0	1	0	0	0	0	0	1	1	0	0	0	0	0	1	0	0	0	0	0	1	0	0	0	1	0	0	0	0
ABRERATCAL	Ca responsive	1	0	0	0	1	0	0	0	4	0	1	0	0	0	0	1	1	0	2	0	0	3	0	1	1	2	1	1	4	1	1	1	2	1	1
CGCGBOXAT	Ca responsive	2	4	0	3	2	1	0	9	2	4	4	0	1	6	4	5	3	4	1	0	5	1	11	1	7	1	3	0	1	4	3	1	0	0	4
CTRMCAMV35S	CaMV 35S; enhancer;	23	15	31	12	16	29	11	16	24	14	22	19	14	26	12	13	19	14	5	18	17	22	15	23	20	13	19	17	27	12	24	15	23	20	23
PALINDROMICCBOXGM	C-box	0	2	2	0	0	2	0	0	0	6	4	0	6	0	0	0	0	0	0	2	0	0	4	0	2	0	2	0	0	0	0	0	0	0	0
ACGTROOT1	cold	0	0	0	0	0	0	0	0	0	0	0	0	0	0	0	0	0	0	0	0	0	0	0	0	0	0	0	0	0	0	1	0	0	0	0
BIHD1OS	defense	1	0	0	1	0	0	0	0	0	0	0	0	0	0	0	0	0	0	0	0	0	0	0	0	0	0	0	0	2	0	0	0	0	0	0
MYB1LEPR	defense	0	0	0	0	0	0	0	0	0	2	1	0	1	0	0	1	0	0	0	0	1	0	0	0	1	0	0	0	1	1	0	1	1	4	0
SEBFCONSSTPR10A	defense	0	1	0	0	0	0	0	0	0	0	0	0	0	0	0	0	0	0	0	0	1	0	0	0	0	0	0	0	0	0	1	0	0	0	0
WBOXNTCHN48	defense	3	2	2	3	3	4	0	0	4	0	2	3	2	0	3	0	4	2	0	1	0	3	0	5	1	3	1	1	5	3	2	3	12	1	7
ACGTATERD1	dehydration	7	8	2	7	5	4	0	20	4	12	6	2	7	5	6	2	1	0	1	3	4	1	10	2	5	2	7	2	1	6	4	2	1	1	3
MYB1AT	dehydration	1	1	0	1	2	3	1	0	2	1	1	1	0	2	2	0	1	0	0	0	2	0	1	0	1	0	2	1	0	2	2	1	0	0	2
MYB2AT	dehydration	0	2	3	0	1	2	4	2	2	0	2	3	3	3	0	3	3	2	2	0	4	4	3	2	2	0	1	1	1	2	2	2	1	2	4
MYB2CONSENSUSAT	dehydration	0	1	0	0	1	0	0	0	0	0	0	0	0	0	0	0	0	1	0	0	0	0	0	0	0	0	0	0	0	0	0	0	0	0	0
MYBCORE	dehydration	1	1	3	4	4	3	3	1	2	1	4	1	4	1	1	2	0	1	3	5	1	3	2	1	3	3	2	3	2	1	5	2	0	2	1
MYCATRD22	dehydration	0	1	6	0	0	0	3	0	2	0	1	0	0	0	0	0	0	2	0	0	2	2	0	2	0	2	1	3	0	2	0	2	0	1	2
MYCCONSENSUSAT	dehydration	6	8	2	2	6	6	0	5	0	3	5	1	4	3	4	5	2	6	2	1	2	4	3	7	3	7	5	3	2	5	2	4	0	2	6
AACACOREOSGLUB1	endosperm	0	0	0	0	0	0	0	0	0	0	0	0	0	1	0	1	0	0	0	0	0	0	0	0	0	0	0	0	1	0	0	0	0	0	0
CACTFTPPCA1	energy	18	11	17	13	14	13	13	7	11	12	15	17	6	14	9	12	15	14	10	9	15	11	6	13	9	23	12	12	13	15	12	17	23	17	11
DOFCOREZM	energy	4	4	5	4	2	1	4	0	6	3	4	5	3	1	5	5	4	1	8	6	2	7	0	4	2	8	3	4	8	1	3	7	8	9	2
MARTBOX	Enhance gene expression/SAR motif	1	1	4	1	1	7	4	0	6	1	6	4	6	0	4	2	7	8	0	2	0	4	0	4	3	9	3	2	6	2	3	2	6	6	10
ANAERO1CONSENSUS	Fermentation	0	0	2	0	0	0	0	0	0	0	1	0	0	0	1	1	1	0	0	1	0	0	0	0	0	0	0	0	1	2	0	0	1	0	0
ANAERO3CONSENSUS	Fermentation	0	2	0	0	0	1	2	3	0	1	1	0	0	1	0	2	2	0	1	1	1	0	2	0	0	0	2	0	0	1	0	1	0	0	0
ANAERO4CONSENSUS	Fermentation	0	0	0	0	0	0	0	0	0	0	0	0	1	0	0	0	0	0	0	0	0	0	0	0	0	0	0	0	0	0	0	0	0	0	0
ANAERO5CONSENSUS	Fermentation	0	0	0	1	0	0	0	0	3	0	1	0	0	0	0	0	0	0	0	1	0	1	0	1	1	0	0	0	1	0	0	0	1	1	0
AGATCONSENSUS	flower specific	0	0	0	0	0	0	0	0	0	0	0	1	0	0	0	0	0	0	0	0	0	0	0	0	1	0	0	0	0	0	0	0	0	0	0
CARGCW8GAT	flower specific	2	1	4	2	4	7	3	1	3	2	8	8	5	0	3	1	8	9	0	0	0	5	0	2	2	9	5	2	4	4	3	1	9	8	6
ABREZMRAB28	freezing	0	0	0	0	0	1	2	0	0	0	0	1	0	0	0	0	0	2	3	0	1	0	0	0	0	2	1	0	0	1	0	1	0	0	0
TGTCACACMCUCUMISIN	fruit specific expression	0	0	0	0	2	0	0	1	0	0	0	1	0	0	0	0	0	0	0	0	0	0	1	0	0	0	0	0	1	0	0	0	0	0	0
GBOXLERBCS	G box	0	2	0	2	2	4	0	2	0	0	2	2	2	2	0	8	0	2	0	2	0	4	0	0	2	0	2	2	2	0	8	0	0	0	4
SITEIIBOSPCNA	G-box	0	0	0	0	0	0	0	0	0	0	0	0	0	0	0	1	0	0	1	0	0	0	0	0	0	0	1	0	0	0	0	0	0	0	0
SITEIOSPCNA	G-box	0	0	0	0	1	1	0	0	0	0	0	1	0	0	1	0	0	1	0	0	0	1	0	0	0	0	1	1	0	0	0	0	0	0	0
TAAAGSTKST1	guard cells / K influx	2	4	7	4	3	4	5	5	3	2	6	6	6	4	2	4	5	4	2	3	6	8	7	4	4	1	2	3	6	4	4	6	3	2	5
HSE	heat	0	0	0	0	0	0	0	0	0	0	0	0	0	0	0	0	0	0	0	0	0	1	0	0	0	0	0	0	0	0	0	0	0	0	0
HSELIKENTACIDICPR1	heat	3	1	7	3	1	0	2	2	3	2	3	1	2	4	3	3	4	8	2	4	1	4	2	3	3	4	1	4	2	3	4	3	2	2	2
CATATGGMSAUR	helix-loop-helix	1	0	1	0	0	0	0	0	0	1	0	0	0	0	0	0	0	0	0	0	0	0	0	1	0	1	0	0	0	0	0	1	0	1	0
ACGTABREMOTIFA2OSEM	hormone	0	3	2	2	1	1	1	1	0	2	0	2	2	0	0	1	0	0	0	0	2	0	1	3	1	0	1	1	2	1	2	0	0	0	1
ARFAT	hormone	0	1	0	1	0	2	4	1	1	2	1	3	0	3	1	1	0	1	2	1	1	1	1	1	1	4	1	0	3	3	0	1	0	4	1
ARR1AT	hormone	2	0	3	3	1	0	1	2	1	2	1	2	2	2	0	2	0	2	0	1	0	0	2	3	1	1	1	0	2	1	1	1	4	1	1
ATHB6COREAT	hormone	0	0	0	0	0	0	0	0	0	0	0	0	0	0	0	0	0	0	0	0	0	0	0	0	0	0	0	0	0	0	0	0	0	1	0
CPBCSPOR	hormone	1	3	8	5	4	1	3	0	4	1	4	4	3	3	1	2	3	2	2	1	3	3	3	0	3	4	0	2	6	2	6	3	8	5	2
DPBFCOREDCDC3	hormone	7	7	3	5	5	6	5	9	3	8	3	1	0	5	5	1	2	4	1	2	4	2	5	1	3	2	6	3	1	4	2	0	0	1	7
GADOWNAT	hormone	0	1	0	0	0	0	0	0	0	0	0	0	0	1	0	0	0	0	0	0	0	0	0	0	0	0	0	0	0	0	0	0	0	0	0
GARE2OSREP1	hormone	0	0	0	0	0	0	0	0	0	0	0	0	0	0	0	0	0	0	0	0	0	0	0	0	0	0	0	0	0	0	0	0	2	0	0
GAREAT	hormone	0	0	0	0	1	0	0	0	0	0	0	0	0	0	0	0	0	0	0	0	0	0	0	1	0	0	0	0	0	0	0	1	1	1	0
LECPLEACS2	hormone	0	0	0	0	0	1	0	0	0	0	0	2	0	0	0	0	0	0	0	0	0	0	0	0	2	0	0	0	0	0	0	0	1	0	0
NTBBF1ARROLB	hormone	2	0	2	0	1	0	3	0	0	2	3	1	2	0	1	0	1	0	0	2	1	1	1	0	0	2	0	1	2	2	0	1	1	1	4
OPAQUE2ZMB32	hormone	0	1	0	0	0	0	0	1	0	0	0	0	0	1	1	0	0	0	0	0	1	0	0	0	0	0	1	0	0	0	1	0	0	0	0
PROXBBNNAPA	hormone	0	0	0	0	0	0	0	0	0	0	0	0	0	0	0	0	0	0	0	0	0	0	0	0	0	0	0	0	0	1	0	0	0	0	0
PYRIMIDINEBOXHVEPB1	hormone	0	0	2	1	1	0	1	0	1	0	1	0	0	2	0	0	0	0	0	0	0	2	0	1	0	1	1	2	0	1	2	0	1	0	0
RAV1AAT	hormone	1	0	0	2	3	2	0	1	4	0	3	4	5	1	1	3	2	4	3	0	2	1	0	4	1	1	0	3	2	1	2	0	0	1	1
RAV1BAT	hormone	1	2	6	1	2	3	3	2	4	3	6	2	6	2	7	2	5	7	0	3	2	7	3	4	2	8	1	0	5	5	4	5	4	9	6
SURECOREATSULTR11	hormone	2	2	3	3	2	1	3	0	4	2	1	0	4	0	2	2	0	1	2	5	2	2	0	1	3	3	2	0	3	3	1	2	6	4	0
TATCCACHVAL21	hormone	0	0	0	0	0	0	0	0	0	0	0	0	1	1	0	1	0	0	0	0	0	0	0	0	0	0	0	0	1	0	0	0	0	0	1
MYBST1	hormone/ehtylene	1	0	2	0	0	0	0	2	0	1	0	1	1	2	2	0	0	0	0	1	1	0	0	0	1	0	0	0	0	0	0	1	1	2	1
ASF1MOTIFCAMV	hromone	6	5	4	3	4	3	2	2	4	0	5	2	4	5	3	3	4	3	4	1	2	3	9	5	5	6	2	6	2	7	3	2	6	3	2
MYBGAHV	hromone	0	0	0	0	0	0	0	0	1	0	0	0	0	0	0	1	0	1	0	0	0	0	0	0	0	1	0	0	0	0	1	0	1	0	2
-10PEHVPSBD	light	2	3	2	6	3	3	0	2	0	4	2	5	3	2	2	2	1	3	0	0	4	2	1	1	1	3	2	2	2	4	4	1	0	2	4
BOXCPSAS1	light	0	1	0	1	1	0	0	0	0	2	0	0	0	0	1	0	0	1	3	0	0	0	1	1	0	1	0	0	0	1	0	0	0	2	2
CIACADIANLELHC	light	13	9	16	10	8	10	13	9	33	10	13	23	17	9	2	7	20	16	9	7	9	16	6	19	11	14	21	7	15	11	14	13	29	25	7
CPRFPCCHS	light	0	0	0	0	0	0	0	0	0	0	0	0	0	1	0	0	0	0	0	0	0	0	0	0	0	0	0	0	0	0	0	0	0	0	0
GATABOX	light	1	0	2	0	0	2	2	1	1	0	2	0	2	1	2	2	1	2	1	1	1	0	2	1	4	0	1	1	1	0	1	1	3	0	0
GT1CONSENSUS	light	5	4	5	1	6	1	2	6	4	4	2	0	1	5	3	2	1	1	4	1	6	5	5	5	6	6	6	3	2	5	5	1	0	0	4
IBOX	light	3	3	6	5	0	6	8	3	5	5	3	1	9	3	9	2	6	5	1	5	1	3	2	3	5	8	4	5	7	3	4	8	9	6	2
IBOXCORE	light	14	14	31	24	17	12	20	16	36	16	27	21	29	12	20	21	22	22	18	32	23	32	7	22	23	22	22	26	36	23	26	33	25	26	20
IBOXCORENT	light	0	0	1	0	0	1	0	0	1	0	0	0	0	0	0	0	0	0	0	0	0	0	0	1	0	0	1	0	0	0	1	1	0	0	0
INRNTPSADB	light	1	0	2	0	0	2	1	0	1	0	0	2	0	1	0	0	0	1	0	0	0	0	0	0	0	3	0	0	0	0	0	0	3	2	0
LREBOXIIPCCHS1	light	0	0	0	0	0	0	0	0	0	0	0	0	1	0	0	0	0	0	0	0	0	0	0	0	0	0	0	0	0	0	0	0	0	0	0
LRENPCABE	light	0	3	1	0	0	3	0	1	0	0	1	0	2	2	1	3	0	0	1	0	1	2	1	0	3	0	2	2	1	0	3	0	0	0	1
MNF1ZMPPC1	light	0	0	0	0	0	0	0	0	0	0	0	0	0	0	3	0	0	0	0	0	0	0	0	0	0	1	0	0	0	0	0	0	0	0	0
PIATGAPB	light	0	0	0	0	0	0	0	0	0	0	0	0	0	0	0	0	0	0	0	0	0	0	0	0	0	0	0	0	0	0	0	0	1	0	0
REALPHALGLHCB21	light	0	0	1	0	0	0	0	0	0	0	0	0	0	0	0	0	0	0	0	0	0	0	0	0	0	0	0	0	1	0	0	0	0	0	0
SORLIP1AT	light	2	1	5	5	0	4	3	4	4	5	3	4	4	4	4	5	2	0	1	3	3	1	3	3	3	7	2	4	6	1	3	7	4	5	2
SORLIP2AT	light	3	1	1	0	1	0	0	1	0	1	0	0	1	2	1	1	1	0	3	1	1	0	2	0	2	0	1	0	1	0	1	1	0	0	0
SORLIP5AT	light	0	0	0	0	0	1	1	0	3	0	0	2	1	0	1	2	1	0	0	0	0	1	1	0	1	5	1	0	2	0	0	0	2	1	2
SORLREP2AT	light	0	0	0	0	0	1	0	0	1	0	1	0	1	0	0	0	0	0	0	0	0	0	0	0	0	0	0	0	0	0	0	0	0	0	0
TBOXATGAPB	light	0	0	2	0	0	0	0	1	1	1	3	1	0	1	1	2	3	0	0	0	0	0	0	1	0	0	0	2	1	1	1	0	2	1	1
ZDNAFORMINGATCAB1	light	0	0	0	0	0	0	0	0	0	0	0	0	1	0	0	0	0	1	0	0	0	0	0	0	0	0	0	0	0	0	0	0	0	0	0
REBETALGLHCB21	light/phytochrome regulation	4	2	8	4	0	4	8	4	6	8	10	6	12	10	8	2	6	2	2	10	8	4	4	4	6	8	14	4	4	12	8	10	6	12	8
PRECONSCRHSP70A	light/plastid reponse element	2	0	1	3	1	0	2	2	2	3	1	1	2	0	2	3	2	1	0	3	0	3	1	1	1	3	1	1	1	4	5	3	0	2	5
MYBPLANT	lignin biosyntehsis	0	0	1	1	0	0	0	0	1	0	0	0	2	1	0	0	0	1	0	0	0	0	0	0	0	0	1	0	0	0	0	1	1	0	0
MYBCOREATCYCB1	low CO2	0	3	0	0	0	0	0	0	2	0	0	0	0	0	1	0	1	0	0	0	0	1	0	0	1	0	0	0	0	0	1	0	0	0	1
OCTAMERMOTIFTAH3H4	meristem	0	0	0	0	1	0	0	0	2	0	0	0	1	0	1	0	0	0	0	0	0	0	1	2	0	0	0	0	0	1	1	0	0	0	0
OCTAMOTIF2	meristem	0	0	0	0	0	0	0	0	0	0	0	0	0	0	0	1	0	0	0	0	1	0	0	0	0	0	0	0	0	0	0	0	0	0	0
SITEIIATCYTC	meristem	1	3	2	3	2	5	0	2	1	3	1	1	4	4	4	7	0	1	0	3	1	5	1	3	4	2	3	2	2	0	9	2	0	0	3
TE2F2NTPCNA	meristematic tissue-specific expression	0	0	0	0	0	0	0	0	0	0	0	0	0	0	0	1	0	1	0	0	0	0	0	0	0	0	0	0	0	0	0	0	0	0	0
ANAERO2CONSENSUS	misc	0	2	0	0	0	0	0	0	0	0	2	0	0	0	0	0	0	0	0	0	0	0	0	0	0	4	2	0	0	0	0	0	0	0	0
EECCRCAH1	misc	5	9	15	14	5	16	19	11	17	11	20	8	23	11	21	10	16	21	8	10	6	21	7	15	18	28	10	5	21	12	20	21	15	23	27
EVENINGAT	misc	9	1	6	6	5	6	7	2	12	1	3	11	9	5	6	7	4	10	1	8	7	11	0	8	17	20	9	4	16	2	9	6	19	14	13
INTRONLOWER	misc	0	0	3	0	0	0	1	0	2	0	0	0	1	0	0	0	0	0	0	0	0	0	0	1	0	0	0	0	0	1	1	1	1	0	1
MYBPZM	misc	3	3	2	4	3	6	6	6	5	11	6	7	0	5	3	1	1	2	9	5	2	4	3	3	6	6	4	3	5	6	6	9	0	4	3
PROLAMINBOXOSGLUB1	misc	0	0	0	0	0	0	0	0	0	0	0	0	0	0	0	0	0	1	0	0	0	0	0	0	0	0	0	0	0	0	0	0	0	0	0
SP8BFIBSP8AIB	misc	0	0	0	0	0	0	0	0	0	0	0	0	1	0	1	0	0	0	0	1	0	0	0	0	0	0	0	0	0	0	0	1	1	0	0
SP8BFIBSP8BIB	misc	0	0	0	0	0	0	0	0	1	0	0	0	0	0	0	1	0	0	3	0	0	0	0	0	0	0	0	0	0	0	0	0	0	1	0
AMMORESIIUDCRNIA1	nitrate reductase/ammonium response	0	0	0	1	0	1	0	0	0	0	0	0	1	1	0	0	0	0	0	0	0	0	0	0	0	0	1	0	0	1	0	0	0	1	1
AMMORESIVDCRNIA1	nitrate reductase/ammonium response	0	0	0	0	0	0	0	2	0	0	0	0	0	0	0	0	0	0	0	0	0	0	0	0	0	0	0	0	0	0	0	0	0	0	0
AMMORESVDCRNIA1	nitrate reductase/ammonium response	0	0	0	0	0	0	0	0	0	0	0	1	0	0	0	0	1	0	0	0	0	0	1	0	0	0	0	0	1	0	0	1	1	0	0
NODCON1GM	nitrogen fixation	2	2	3	3	2	1	3	0	4	2	1	0	4	0	2	2	0	1	2	5	2	2	0	1	3	3	2	0	3	3	1	2	6	4	0
NODCON2GM	nitrogen fixation	7	6	13	6	10	5	14	6	12	5	8	11	10	6	7	9	4	2	14	6	7	9	4	3	6	10	5	9	6	7	3	9	5	6	6
OSE1ROOTNODULE	nitrogen fixation	2	1	1	1	2	0	1	1	2	0	2	0	0	1	2	4	2	2	2	2	1	0	1	1	1	0	2	1	1	3	2	0	1	2	3
OSE2ROOTNODULE	nitrogen fixation	1	0	0	0	0	0	0	0	0	0	1	0	0	0	0	0	1	0	0	0	0	0	0	0	0	1	1	0	0	0	0	0	0	0	0
DRECRTCOREAT	none	2	6	0	3	1	1	0	4	0	5	4	1	4	3	2	0	0	0	1	0	1	0	2	1	1	0	2	1	0	2	1	2	0	0	0
ARE1	oxidative	0	0	0	0	0	0	0	0	0	0	0	0	0	0	0	1	0	0	0	0	0	0	0	0	0	0	0	0	0	0	0	0	0	0	0
CURECORECR	oxygen response/hypoxia	16	8	8	10	8	18	6	8	0	12	12	10	14	8	10	18	12	6	10	6	14	16	14	12	18	14	22	10	10	18	16	4	0	10	8
P1BS	P response	2	0	0	0	0	0	0	2	2	0	0	0	0	0	0	0	4	2	0	0	0	2	0	0	0	0	0	0	0	0	0	4	0	8	0
AGMOTIFNTMYB2	pal	0	0	0	0	0	0	0	0	1	0	0	0	0	0	0	0	0	0	0	1	0	1	0	0	0	0	0	0	0	1	0	0	0	0	0
BOXLCOREDCPAL	pal	1	0	0	1	0	1	0	1	0	0	0	0	1	0	3	0	0	0	0	2	1	0	1	0	0	0	1	0	0	0	0	1	0	0	0
PALBOXAPC	pal	0	1	0	0	0	1	0	0	0	0	0	0	0	0	0	0	0	0	0	0	0	0	0	0	0	0	0	0	0	0	0	0	0	0	0
PALBOXPPC	pal	0	0	0	0	0	0	0	0	0	0	0	0	0	0	0	0	1	0	0	0	0	0	0	0	0	0	0	0	0	0	0	0	0	0	0
ABRELATERD1	PHO-like	1	1	1	0	1	1	0	0	0	2	0	0	1	0	1	0	0	1	0	0	1	1	1	1	1	0	0	0	0	0	1	0	0	0	0
MYCATERD1	PHO-like	0	1	2	0	0	1	0	0	3	0	0	0	0	0	0	0	2	2	0	1	0	0	0	1	0	0	0	0	0	0	0	0	0	0	1
AGCBOXNPGLB	Phosphorylation	0	0	0	0	0	0	0	0	2	0	0	1	0	0	0	0	1	0	0	0	0	0	1	1	0	0	0	0	1	0	0	1	1	0	0
BOXIINTPATPB	plastid	0	2	2	1	1	0	0	1	1	0	1	0	1	1	1	1	1	0	2	0	1	0	6	2	1	1	1	2	0	5	1	0	2	0	0
RBCSCONSENSUS	plastidE	0	1	0	0	0	0	0	0	0	0	0	0	0	0	0	0	0	0	0	0	0	0	0	0	0	0	0	0	0	0	0	0	0	0	0
S1FSORPL21	plastidE	0	0	1	0	0	0	0	0	0	0	0	0	0	0	0	0	0	0	0	0	0	0	0	0	0	0	0	0	0	0	0	0	0	0	0
SV40COREENHAN	plastidE	0	0	3	0	0	0	1	0	0	1	2	0	0	0	1	0	0	1	0	0	0	0	0	1	1	0	0	1	2	2	0	0	2	2	1
GTGANTG10	pollen	35	5	0	21	38	9	27	0	0	0	0	15	1	1	71	16	0	27	5	8	0	0	5	13	9	1	23	44	0	18	1	0	0	0	4
POLLEN1LELAT52	pollen	14	10	24	12	16	16	14	16	20	8	18	12	16	32	10	14	16	18	10	8	10	12	14	12	14	12	18	14	10	14	12	26	20	26	22
QELEMENTZMZM13	pollen	2	0	0	0	0	0	0	0	2	0	2	4	0	0	0	0	2	4	0	0	0	2	0	0	0	8	0	0	6	8	4	4	0	8	0
POLASIG1	Poly A signal	1	1	5	2	1	0	1	8	2	2	4	0	4	0	4	4	1	5	0	1	4	2	2	2	1	3	1	4	3	1	3	4	0	2	2
POLASIG2	polyadelation	0	0	1	1	3	0	1	0	0	0	0	1	0	0	1	0	0	0	0	1	0	1	0	0	0	1	0	1	1	1	0	0	1	1	0
POLASIG3	polyadelation	1	0	1	0	1	0	0	0	0	2	0	0	0	0	0	0	1	1	0	0	0	0	0	0	0	0	0	0	0	0	0	0	0	1	0
PREATPRODH	proline/hypoosomolarity	12	7	21	11	16	11	27	14	25	15	10	19	21	14	17	16	21	21	10	23	17	16	9	18	15	35	23	15	30	15	16	20	29	23	14
RHERPATEXPA7	root hair	3	4	3	4	5	8	2	3	0	3	2	4	5	5	2	9	0	4	2	2	5	6	2	2	5	4	8	4	3	2	11	0	0	3	5
ROOTMOTIFTAPOX1	root-specific exp	4	6	3	0	4	6	1	7	5	1	1	3	4	4	3	12	1	1	2	3	4	5	5	1	6	6	1	3	4	3	7	1	3	1	4
S1FBOXSORPS1L21	S1F box	0	0	1	0	0	1	2	1	1	0	1	0	0	0	1	0	1	2	1	0	1	0	1	0	3	0	1	1	1	0	0	0	2	0	0
MARABOX1	SAR motif	0	0	0	0	0	2	0	0	0	0	0	0	0	0	2	0	0	0	0	0	0	2	0	0	0	0	0	0	2	8	0	0	0	2	0
MARARS	SAR motif	0	0	0	0	0	1	0	0	1	0	0	1	1	0	1	0	1	0	0	0	0	2	0	0	2	2	1	0	0	0	1	0	5	1	2
SBOXATRBCS	S-box	0	0	0	0	0	0	0	0	0	0	0	1	0	0	0	1	0	1	0	0	0	0	0	0	0	0	0	0	1	0	0	1	0	0	0
CAATBOX1	seed	19	14	15	18	13	12	15	7	15	12	9	20	19	10	20	14	13	14	8	13	11	15	10	19	7	23	16	16	18	9	10	19	22	17	10
ACGTSEED3	seed specific	0	0	0	0	0	0	0	0	0	0	0	0	0	1	0	0	0	0	0	0	0	0	0	0	0	0	0	0	0	0	0	0	0	0	0
RYREPEATBNNAPA	seed specific	0	1	6	0	0	0	3	0	2	0	1	0	0	0	0	0	0	2	0	0	2	2	0	2	0	2	1	3	0	2	0	2	0	1	2
CAREOSREP1	seed specific	5	4	1	2	3	1	3	5	2	5	0	0	0	1	1	0	1	0	1	0	2	1	3	0	2	0	1	2	0	2	0	0	0	0	3
-300ELEMENT	seed specific/storage protein	0	0	0	3	2	2	0	1	0	0	0	1	0	1	0	2	0	0	2	0	2	2	4	0	1	0	1	1	1	2	1	0	0	0	0
ACGTOSGLUB1	seed specific/storage protein	0	0	0	1	0	0	0	0	0	0	0	0	0	0	0	0	0	0	0	0	0	0	0	0	0	0	0	0	0	0	0	0	0	0	0
AMYBOX1	seed specific/storage protein	0	0	0	0	0	0	0	0	2	0	0	0	0	0	0	0	0	0	0	0	0	0	0	1	0	0	0	0	0	0	0	0	0	0	0
AMYBOX2	seed specific/storage protein	1	0	1	0	0	0	0	0	0	1	0	0	1	0	1	0	0	0	0	1	0	0	0	1	0	1	0	0	0	0	0	2	1	1	0
CANBNNAPA	seed specific/storage protein	0	0	0	0	0	0	0	0	0	1	0	0	0	0	1	0	0	1	2	0	0	0	1	0	0	0	0	0	0	0	0	0	0	1	1
EBOXBNNAPA	seed specific/storage protein	14	10	24	12	16	16	14	16	20	8	18	12	16	32	10	14	16	18	10	8	10	12	14	12	14	12	18	14	10	14	12	26	20	26	22
NAPINMOTIFBN	seed specific/storage protein	0	0	0	0	0	0	1	0	0	0	0	0	0	0	0	0	0	1	0	0	0	0	0	0	0	0	0	0	0	0	0	0	0	0	0
RYREPEATGMGY2	seed/storage protein	0	0	0	0	0	0	0	0	0	1	0	0	0	0	0	0	0	0	0	0	0	0	0	0	0	0	0	0	0	0	0	0	0	1	1
RYREPEATLEGUMINBOX	seed/storage protein	0	1	0	1	3	0	0	0	1	2	0	0	0	0	1	0	0	2	4	0	0	0	2	2	1	1	0	0	3	1	0	0	1	4	2
SEF1MOTIF	seed/storage protein	0	0	0	0	0	2	0	0	0	0	0	2	0	0	0	2	4	2	0	0	0	0	2	0	0	0	2	0	2	0	0	0	2	0	2
SEF3MOTIFGM	seed/storage protein	2	0	2	0	0	0	0	0	0	0	0	0	0	0	0	0	0	0	0	0	0	0	0	0	2	0	0	2	0	0	0	0	0	0	0
SEF4MOTIFGM7S	seed/storage protein	0	1	0	0	3	1	2	1	1	1	1	0	1	1	0	0	2	3	3	1	1	1	2	1	1	1	1	1	1	0	2	0	0	2	0
ACGTABOX	sugar	0	0	0	0	0	1	0	0	0	0	0	0	0	0	0	0	0	0	0	0	0	0	0	1	0	0	0	0	0	0	0	0	0	0	0
PYRIMIDINEBOXOSRAMY1A	sugar	4	4	2	1	1	8	0	5	4	1	2	5	0	0	2	0	3	0	2	2	6	4	4	2	6	1	3	1	0	2	9	0	0	0	3
SREATMSD	sugar	0	2	0	0	0	0	0	0	0	0	0	2	0	0	0	0	2	0	0	0	0	0	0	0	0	0	0	0	0	0	0	0	0	0	0
SURE2STPAT21	sugar	0	0	1	2	0	0	0	0	2	3	0	0	1	2	2	0	2	2	0	1	1	4	0	0	0	3	0	0	1	0	0	0	1	4	3
TATCCAYMOTIFOSRAMY3D	sugar	1	0	3	0	0	1	0	0	0	1	1	0	2	0	1	0	0	0	0	2	0	1	0	1	0	2	1	1	0	1	1	3	2	1	0
TATCCAOSAMY	sugar/hormone	1	3	1	1	0	2	0	3	0	0	3	0	1	1	2	3	1	0	1	1	1	2	1	1	0	6	4	1	1	1	1	0	0	0	0
T/GBOXATPIN2	T/G-box	2	2	0	2	0	0	0	4	0	2	2	0	0	0	0	2	0	0	0	2	2	4	2	0	0	4	2	0	0	0	2	0	0	0	0
TATABOX1	TATA box	0	0	0	0	0	0	0	0	0	0	0	0	0	0	0	0	0	0	0	0	0	0	0	0	0	0	1	0	0	0	0	0	0	0	0
TATABOX3	TATA-BOX	1	1	0	0	0	0	0	0	1	1	0	2	0	0	1	1	1	0	0	0	0	1	0	0	0	0	0	0	1	0	2	0	0	0	1
TATABOX4	TATA-BOX	0	0	0	0	1	2	0	0	1	0	0	0	0	0	0	0	0	1	0	1	0	1	0	0	1	2	2	0	2	1	1	0	3	1	0
TATABOX5	TATA-BOX	6	12	2	10	6	8	0	10	4	4	6	2	12	4	10	4	0	6	0	2	4	2	0	8	8	6	6	2	0	4	6	6	0	2	5
TATABOXOSPAL	TATA-BOX	0	0	0	0	0	0	1	2	0	0	0	0	0	0	0	0	0	0	1	0	0	0	0	0	0	0	0	0	0	0	0	1	1	0	0
TATABOX2	TATA-BOX-like	0	0	0	0	0	2	0	0	0	0	0	0	0	0	0	0	0	0	0	0	0	0	0	0	0	0	0	0	0	0	0	0	0	0	0
ACGTTBOX	T-box	0	0	0	1	0	0	0	0	0	1	0	0	0	0	0	0	0	0	0	0	0	0	0	0	0	0	2	0	0	0	0	1	0	0	0
E2FBNTRNR	UV-C	0	0	0	0	0	1	0	0	0	0	0	0	0	1	0	0	0	0	0	0	0	0	0	0	0	0	0	0	0	0	0	0	1	0	0
PE2FNTRNR1A	UV-C	0	1	2	0	0	1	0	0	0	0	0	0	1	0	0	1	1	0	0	0	1	0	0	0	1	0	0	0	1	0	1	0	0	0	0
BS1EGCCR	vascular expression; cinnamoyl-CoA reductase	0	1	0	0	0	0	0	0	0	0	1	0	0	0	0	0	0	1	0	1	1	0	0	0	1	1	0	0	1	1	0	0	1	0	1
ELRECOREPCRP1	W-BOX	0	2	0	0	3	4	4	5	1	2	4	5	1	2	0	3	1	7	3	1	7	6	4	3	5	1	2	1	0	1	2	6	1	2	5
WBBOXPCWRKY1	W-BOX	0	0	1	0	0	0	0	0	0	0	0	0	0	0	0	0	0	0	0	0	0	0	0	0	0	0	0	0	0	0	0	0	0	0	0
WBOXATNPR1	W-BOX	3	0	3	2	2	2	2	2	7	0	6	5	1	2	1	4	3	3	2	2	2	3	2	6	1	5	4	1	4	4	1	6	4	3	1
WBOXHVISO1	W-BOX	16	14	13	8	13	10	10	11	9	10	12	3	13	15	12	14	11	18	9	9	9	17	13	16	12	21	11	12	12	15	12	15	11	15	12
WBOXNTERF3	W-BOX	1	1	1	1	0	1	0	1	0	0	0	4	0	2	1	0	1	1	0	0	2	1	1	1	0	0	0	0	0	1	1	3	0	2	0
WRKY71OS	W-BOX	8	6	9	4	4	1	5	5	6	4	5	1	7	8	7	7	5	10	6	6	5	7	10	5	7	7	4	7	4	9	9	6	5	6	4
WRECSAA01	Wound responsive	0	0	0	0	0	0	0	0	0	0	0	0	0	0	0	0	0	0	0	0	0	0	0	0	0	0	0	0	0	0	0	1	0	0	1
-300CORE	#N/A	2	0	0	1	2	0	1	0	2	0	0	0	0	1	2	0	0	0	0	1	0	2	0	1	1	1	0	0	1	0	1	0	1	0	0
ABREOSRAB21	#N/A	0	0	0	2	0	2	0	0	0	2	0	2	0	0	0	0	2	0	0	0	2	0	0	6	2	0	0	0	2	0	0	0	0	2	0
ACGTCBOX	#N/A	1	0	0	0	0	1	1	0	0	0	0	0	0	1	0	0	0	0	0	0	0	0	0	0	0	0	0	0	0	1	0	0	0	0	1
AT1BOX	#N/A	0	0	0	0	0	0	0	0	0	0	0	0	0	0	0	0	0	0	0	0	0	0	0	0	0	1	0	0	0	0	0	0	0	0	0
ATHB2ATCONSENSUS	#N/A	0	2	0	0	0	0	0	0	0	0	0	2	0	0	0	0	2	0	0	0	0	0	0	0	0	0	0	0	0	0	0	0	0	0	0
ATHB5ATCORE	#N/A	0	1	0	0	1	0	1	0	0	0	0	0	1	0	0	1	0	0	0	1	0	0	0	1	0	1	0	0	0	0	0	0	1	1	0
BOXIIPCCHS	#N/A	0	2	0	0	0	0	0	0	0	0	0	0	0	0	0	0	0	0	0	0	0	0	0	0	0	0	0	0	0	0	1	0	0	0	1
BP5OSWX	#N/A	0	2	1	2	2	0	0	0	0	0	0	1	0	0	2	0	0	0	0	0	0	1	1	1	0	0	0	1	1	0	0	2	0	1	0
CACGTGMOTIF	#N/A	0	1	0	0	0	2	0	0	0	0	0	0	1	1	0	3	0	0	0	0	0	0	0	0	0	0	0	0	1	0	3	0	0	0	1
CCA1ATLHCB1	#N/A	0	1	2	1	0	4	1	0	0	0	1	6	3	1	1	3	6	1	2	1	1	0	0	0	7	4	3	1	5	4	2	3	5	1	8
CELLCYCLESC	#N/A	0	0	0	0	0	0	0	0	0	0	0	0	0	0	0	0	1	0	0	0	0	3	0	0	0	0	0	1	2	0	0	0	0	0	0
CEREGLUBOX1PSLEGA	#N/A	0	0	0	0	0	0	0	0	0	0	0	0	0	0	0	0	0	0	0	0	0	0	0	0	0	0	0	0	0	1	0	0	0	1	0
CEREGLUBOX2PSLEGA	#N/A	0	0	0	0	0	2	0	0	0	0	1	0	0	1	0	0	1	0	0	0	0	0	0	0	1	0	0	0	1	0	1	0	0	0	1
CGACGOSAMY3	#N/A	11	7	12	8	2	6	13	5	14	11	14	14	13	5	7	10	16	11	8	20	11	19	6	12	11	9	11	13	20	7	12	19	10	14	14
CMSRE1IBSPOA	#N/A	0	4	0	2	1	2	2	1	0	1	1	1	0	2	1	3	0	0	1	1	4	0	1	3	2	1	2	1	0	2	0	2	0	0	2
DRE2COREZMRAB17	#N/A	1	0	0	2	1	0	0	0	0	0	1	1	0	1	0	1	1	1	0	1	1	1	0	2	0	0	0	1	1	0	0	2	1	0	1
E2FAT	#N/A	0	0	0	0	0	0	0	0	0	0	0	0	0	0	0	0	0	0	0	0	0	0	0	0	0	0	0	0	0	0	2	0	0	0	0
E2FCONSENSUS	#N/A	1	0	5	2	0	1	1	0	3	0	2	0	1	1	0	0	3	1	2	0	0	3	0	0	1	0	1	2	1	0	2	1	2	2	1
ERELEE4	#N/A	0	0	0	0	1	0	0	0	0	0	0	0	0	0	0	0	0	0	0	0	1	0	0	0	0	0	0	0	0	0	0	0	0	0	0
GAGA8HVBKN3	#N/A	48	37	0	33	56	32	84	0	1	7	0	38	5	9	123	32	0	41	28	16	0	0	14	21	14	21	37	94	0	33	9	0	0	1	12
GAGAGMGSA1	#N/A	38	8	0	23	42	13	36	0	0	0	0	18	2	2	80	19	0	30	7	9	0	0	7	15	10	3	25	53	0	21	2	0	0	0	5
GARE1OSREP1	#N/A	0	0	0	0	0	0	0	0	0	0	0	1	0	0	0	0	0	0	0	1	0	0	0	0	0	0	0	0	0	0	0	0	0	0	0
GCCCORE	#N/A	9	6	4	2	4	3	3	7	2	13	4	1	6	1	5	1	1	0	1	2	2	2	8	2	4	2	4	2	0	2	0	1	1	0	4
GCN4OSGLUB1	#N/A	0	0	0	0	0	0	0	0	0	0	0	0	0	0	0	1	0	0	0	0	0	0	0	0	0	0	0	0	0	0	0	0	0	0	0
GMHDLGMVSPB	#N/A	0	0	0	0	0	0	0	0	0	0	0	0	0	0	0	0	0	0	0	0	0	0	0	0	0	0	0	0	0	1	0	0	0	0	0
GRAZMRAB28	#N/A	0	0	0	0	0	0	0	0	0	0	0	0	0	0	0	0	0	0	2	0	0	0	0	0	0	0	0	0	0	0	0	0	0	0	0
GT1CORE	#N/A	2	0	0	4	0	2	0	0	0	4	2	2	2	0	0	2	0	0	0	0	2	2	0	0	4	0	0	4	2	0	0	0	0	4	4
GT1MOTIFPSRBCS	#N/A	0	0	0	0	0	0	0	0	0	0	0	0	0	0	1	0	0	0	0	0	0	0	0	0	0	0	0	1	0	0	0	1	0	0	0
HBOXCONSENSUSPVCHS	#N/A	0	0	0	0	0	0	0	0	0	0	0	0	0	0	0	0	0	0	0	0	1	1	1	0	0	0	0	0	0	0	0	0	0	0	0
HBOXPVCHS15	#N/A	0	0	0	0	0	0	0	0	0	0	0	0	0	0	0	0	0	0	0	0	0	0	0	0	0	0	0	0	0	0	0	1	0	0	0
HEXAMERATH4	#N/A	1	1	1	1	1	0	1	1	1	1	0	0	1	1	3	3	1	3	1	2	2	0	0	0	5	1	0	0	2	1	2	1	0	0	1
HEXAT	#N/A	0	2	1	0	0	2	0	1	0	0	0	0	2	2	1	3	0	0	1	0	1	1	1	0	2	0	1	0	1	0	3	0	0	0	1
HEXMOTIFTAH3H4	#N/A	1	3	1	1	0	2	0	3	0	0	3	0	1	1	2	3	1	0	1	1	1	2	1	1	0	6	4	1	1	1	1	0	0	0	0
IRO2OS	#N/A	0	1	1	1	0	1	3	2	1	2	1	0	1	2	1	1	0	0	0	1	0	0	0	1	3	1	1	1	1	0	1	2	2	2	1
L1BOXATPDF1	#N/A	0	0	0	0	0	0	0	0	0	0	0	1	0	0	0	0	0	1	0	0	0	0	0	0	0	0	0	0	0	0	0	0	0	1	0
LEAFYATAG	#N/A	2	5	3	2	2	4	2	3	5	6	1	8	6	4	1	1	9	6	4	2	2	7	1	4	4	4	4	2	2	3	3	1	5	6	0
LS5ATPR1	#N/A	0	0	0	0	0	0	0	0	0	0	0	0	0	0	0	1	0	0	0	0	0	0	0	0	0	0	0	0	0	0	0	0	0	0	0
LTRE1HVBLT49	#N/A	7	6	13	6	10	5	14	6	12	5	8	11	10	6	7	9	4	2	14	6	7	9	4	3	6	10	5	9	6	7	3	9	5	6	6
MRNA3ENDTAH3	#N/A	0	0	0	0	0	0	0	0	0	0	0	0	0	0	0	0	0	0	0	0	0	0	0	0	0	0	0	0	0	0	0	0	0	0	1
MYBATRD22	#N/A	0	0	0	0	1	0	0	0	0	0	0	0	0	0	0	0	0	0	0	0	0	0	0	0	0	0	0	0	0	0	1	0	0	0	0
NONAMERMOTIFTAH3H4	#N/A	0	0	0	0	0	0	0	0	0	0	0	0	0	0	0	0	0	0	0	0	0	0	0	0	0	0	0	0	1	0	0	0	0	0	0
NRRBNEXTA	#N/A	0	0	0	0	0	0	0	0	0	0	0	0	0	0	0	0	0	0	1	0	0	0	0	0	0	0	0	0	0	0	0	0	0	0	0
QARBNEXTA	#N/A	0	0	0	0	0	0	0	0	0	0	0	0	0	0	0	0	0	0	0	0	0	2	0	0	0	0	0	0	0	0	0	0	0	0	0
RGATAOS	#N/A	0	0	1	0	0	0	0	0	1	1	0	2	1	0	1	0	0	1	0	0	0	1	1	1	0	0	0	1	0	0	1	0	5	0	0
RYREPEATVFLEB4	#N/A	0	0	0	0	0	0	0	0	0	0	0	0	0	0	0	0	0	0	0	1	0	0	0	0	0	0	0	0	0	0	1	0	0	0	0
TATAPVTRNALEU	#N/A	0	0	0	0	1	3	0	0	0	0	0	3	0	0	1	0	0	1	0	0	0	1	0	0	1	1	1	1	0	2	2	0	0	0	0
TCA1MOTIF	#N/A	0	0	0	0	0	0	1	1	0	2	1	0	0	0	0	0	0	0	0	0	0	0	0	0	0	0	0	0	0	0	0	0	0	1	0
TELOBOXATEEF1AA1	#N/A	0	0	0	0	0	0	0	1	0	1	2	0	0	2	1	0	0	1	0	0	2	0	1	0	1	0	0	0	0	0	2	0	0	0	1
TGACGTVMAMY	#N/A	1	3	1	4	4	5	0	1	1	5	2	1	0	3	2	2	1	1	2	2	6	0	1	1	3	0	1	1	2	4	1	3	0	1	0
TL1ATSAR	#N/A	0	0	0	0	0	0	0	0	0	0	0	0	0	1	0	0	0	0	0	0	0	0	0	0	0	0	0	0	0	0	0	0	0	0	0
UP1ATMSD	#N/A	0	3	2	3	2	2	3	1	1	3	1	4	0	2	1	0	0	1	2	2	1	1	1	0	1	3	2	2	2	2	0	1	0	3	1
UP2ATMSD	#N/A	0	0	0	0	0	0	1	0	0	1	0	0	0	0	0	0	0	0	1	0	0	0	0	0	0	1	0	1	1	0	0	0	0	1	0
UPRE2AT	#N/A	0	1	0	0	0	0	0	0	0	0	0	0	0	0	0	0	0	0	0	0	1	0	0	0	0	0	0	0	0	0	1	0	0	0	0
UPRMOTIFIAT	#N/A	0	1	0	0	0	0	0	1	0	0	0	0	0	0	1	0	0	0	0	0	1	0	0	0	0	0	0	0	0	0	0	0	0	0	0
UPRMOTIFIIAT	#N/A	2	2	1	0	1	1	0	0	3	1	0	0	0	0	1	1	2	0	0	3	2	1	1	0	1	0	1	0	3	0	0	1	2	0	0
WUSATAg	#N/A	1	0	2	3	4	0	2	2	1	2	4	2	1	4	0	2	2	1	1	2	0	2	4	1	1	1	0	2	2	1	1	2	1	1	3
XYLAT	#N/A	0	0	1	0	1	0	0	0	1	1	0	0	1	0	0	0	3	0	0	1	1	1	0	0	0	1	1	0	1	0	0	0	2	0	0
